# Supplementary material for: You are How You Eat: Foraging Behavior as a Potential Novel Marker of Rat Affective State
Source: Affect Sci. 2024 Jun 26;5(3):232–45. doi: 10.1007/s42761-024-00242-4 (PMC11461729; doi:10.1007/s42761-024-00242-4)
Supplement: Supplementary file 1 — (csv 1297 KB) [file 42761_2024_242_MOESM1_ESM.csv]

time	subjectID	colony	timepoint	housing	decision	uniqueID	housing_simple
7.45	aladdin	A	1	baseline	0	1	baseline
27.145	aladdin	A	1	baseline	1	1	baseline
38.125	aladdin	A	1	baseline	1	1	baseline
41.24	aladdin	A	1	baseline	0	1	baseline
55.015	aladdin	A	1	baseline	1	1	baseline
82.225	aladdin	A	1	baseline	1	1	baseline
84.975	aladdin	A	1	baseline	0	1	baseline
89.045	aladdin	A	1	baseline	0	1	baseline
110.56	aladdin	A	1	baseline	1	1	baseline
118.41	aladdin	A	1	baseline	1	1	baseline
123.015	aladdin	A	1	baseline	0	1	baseline
138.21	aladdin	A	1	baseline	1	1	baseline
154.02	aladdin	A	1	baseline	1	1	baseline
162.37	aladdin	A	1	baseline	0	1	baseline
170.115	aladdin	A	1	baseline	0	1	baseline
186.53	aladdin	A	1	baseline	1	1	baseline
188.98	aladdin	A	1	baseline	0	1	baseline
194.57	aladdin	A	1	baseline	0	1	baseline
198.685	aladdin	A	1	baseline	0	1	baseline
202.66	aladdin	A	1	baseline	0	1	baseline
220.355	aladdin	A	1	baseline	0	1	baseline
258.69	aladdin	A	1	baseline	1	1	baseline
286.38	aladdin	A	1	baseline	1	1	baseline
298.97	aladdin	A	1	baseline	1	1	baseline
301.495	aladdin	A	1	baseline	0	1	baseline
306.48	aladdin	A	1	baseline	0	1	baseline
312.815	aladdin	A	1	baseline	0	1	baseline
316.925	aladdin	A	1	baseline	0	1	baseline
321.2	aladdin	A	1	baseline	0	1	baseline
325.28	aladdin	A	1	baseline	0	1	baseline
331.015	aladdin	A	1	baseline	0	1	baseline
332.525	aladdin	A	1	baseline	0	1	baseline
347.855	aladdin	A	1	baseline	1	1	baseline
350.395	aladdin	A	1	baseline	0	1	baseline
351.33	aladdin	A	1	baseline	0	1	baseline
355.45	aladdin	A	1	baseline	0	1	baseline
370.27	aladdin	A	1	baseline	0	1	baseline
371.985	aladdin	A	1	baseline	0	1	baseline
374.355	aladdin	A	1	baseline	0	1	baseline
381.7	aladdin	A	1	baseline	0	1	baseline
398.54	aladdin	A	1	baseline	1	1	baseline
405.375	aladdin	A	1	baseline	0	1	baseline
427.905	aladdin	A	1	baseline	1	1	baseline
430.135	aladdin	A	1	baseline	0	1	baseline
431.075	aladdin	A	1	baseline	0	1	baseline
442.755	aladdin	A	1	baseline	1	1	baseline
447.65	aladdin	A	1	baseline	0	1	baseline
501.995	aladdin	A	1	baseline	0	1	baseline
504.605	aladdin	A	1	baseline	0	1	baseline
521.165	aladdin	A	1	baseline	1	1	baseline
537.325	aladdin	A	1	baseline	1	1	baseline
547.39	aladdin	A	1	baseline	0	1	baseline
553.93	aladdin	A	1	baseline	0	1	baseline
569.38	aladdin	A	1	baseline	1	1	baseline
604.165	aladdin	A	1	baseline	1	1	baseline
727.405	aladdin	A	1	baseline	1	1	baseline
729.055	aladdin	A	1	baseline	0	1	baseline
734.55	aladdin	A	1	baseline	0	1	baseline
813.715	aladdin	A	1	baseline	1	1	baseline
824.745	aladdin	A	1	baseline	0	1	baseline
832.23	aladdin	A	1	baseline	0	1	baseline
842.7	aladdin	A	1	baseline	0	1	baseline
920.24	aladdin	A	1	baseline	0	1	baseline
926	aladdin	A	1	baseline	0	1	baseline
927.055	aladdin	A	1	baseline	0	1	baseline
1137.845	aladdin	A	1	baseline	1	1	baseline
1142.105	aladdin	A	1	baseline	0	1	baseline
1179.325	aladdin	A	1	baseline	1	1	baseline
1184.895	aladdin	A	1	baseline	0	1	baseline
1207.205	aladdin	A	1	baseline	1	1	baseline
1223.39	aladdin	A	1	baseline	1	1	baseline
1257.15	aladdin	A	1	baseline	1	1	baseline
1260.28	aladdin	A	1	baseline	0	1	baseline
1261.19	aladdin	A	1	baseline	0	1	baseline
1267.715	aladdin	A	1	baseline	0	1	baseline
1268.615	aladdin	A	1	baseline	0	1	baseline
1292.85	aladdin	A	1	baseline	1	1	baseline
1295.2	aladdin	A	1	baseline	0	1	baseline
1306.905	aladdin	A	1	baseline	0	1	baseline
1325.675	aladdin	A	1	baseline	0	1	baseline
1331.4	aladdin	A	1	baseline	0	1	baseline
1339.685	aladdin	A	1	baseline	0	1	baseline
1341.795	aladdin	A	1	baseline	0	1	baseline
1372.365	aladdin	A	1	baseline	1	1	baseline
1379.94	aladdin	A	1	baseline	0	1	baseline
1418.765	aladdin	A	1	baseline	1	1	baseline
1427.27	aladdin	A	1	baseline	0	1	baseline
1428.865	aladdin	A	1	baseline	0	1	baseline
1439.15	aladdin	A	1	baseline	0	1	baseline
1467.97	aladdin	A	1	baseline	1	1	baseline
1477.3	aladdin	A	1	baseline	0	1	baseline
1478.075	aladdin	A	1	baseline	0	1	baseline
1501.405	aladdin	A	1	baseline	1	1	baseline
1799.635	aladdin	A	1	baseline	0	1	baseline
4.03	billy	B	1	baseline	0	2	baseline
6.62	billy	B	1	baseline	0	2	baseline
18.41	billy	B	1	baseline	1	2	baseline
33.205	billy	B	1	baseline	1	2	baseline
38.455	billy	B	1	baseline	0	2	baseline
46.59	billy	B	1	baseline	1	2	baseline
58.885	billy	B	1	baseline	0	2	baseline
97.615	billy	B	1	baseline	1	2	baseline
112.16	billy	B	1	baseline	1	2	baseline
129.685	billy	B	1	baseline	1	2	baseline
137.975	billy	B	1	baseline	0	2	baseline
144.485	billy	B	1	baseline	0	2	baseline
164.565	billy	B	1	baseline	0	2	baseline
173.55	billy	B	1	baseline	0	2	baseline
181.1	billy	B	1	baseline	0	2	baseline
193.495	billy	B	1	baseline	1	2	baseline
200.82	billy	B	1	baseline	0	2	baseline
208.875	billy	B	1	baseline	0	2	baseline
211.725	billy	B	1	baseline	0	2	baseline
219.64	billy	B	1	baseline	0	2	baseline
225.76	billy	B	1	baseline	0	2	baseline
238.37	billy	B	1	baseline	1	2	baseline
243.94	billy	B	1	baseline	0	2	baseline
248.195	billy	B	1	baseline	0	2	baseline
276.705	billy	B	1	baseline	1	2	baseline
278.69	billy	B	1	baseline	0	2	baseline
280.215	billy	B	1	baseline	0	2	baseline
302.655	billy	B	1	baseline	0	2	baseline
323.635	billy	B	1	baseline	1	2	baseline
338.19	billy	B	1	baseline	0	2	baseline
343.685	billy	B	1	baseline	0	2	baseline
350.33	billy	B	1	baseline	0	2	baseline
355.275	billy	B	1	baseline	0	2	baseline
369.795	billy	B	1	baseline	0	2	baseline
379.06	billy	B	1	baseline	0	2	baseline
395.98	billy	B	1	baseline	0	2	baseline
412.19	billy	B	1	baseline	1	2	baseline
422.97	billy	B	1	baseline	0	2	baseline
426.365	billy	B	1	baseline	0	2	baseline
427.21	billy	B	1	baseline	0	2	baseline
433.04	billy	B	1	baseline	0	2	baseline
440.24	billy	B	1	baseline	0	2	baseline
446.36	billy	B	1	baseline	0	2	baseline
451.73	billy	B	1	baseline	0	2	baseline
453.805	billy	B	1	baseline	0	2	baseline
458.36	billy	B	1	baseline	0	2	baseline
463.315	billy	B	1	baseline	0	2	baseline
470.58	billy	B	1	baseline	0	2	baseline
476.255	billy	B	1	baseline	0	2	baseline
489.63	billy	B	1	baseline	0	2	baseline
495.115	billy	B	1	baseline	0	2	baseline
496.9	billy	B	1	baseline	0	2	baseline
506.885	billy	B	1	baseline	0	2	baseline
511.625	billy	B	1	baseline	0	2	baseline
520.49	billy	B	1	baseline	0	2	baseline
527.355	billy	B	1	baseline	0	2	baseline
533.95	billy	B	1	baseline	0	2	baseline
543.67	billy	B	1	baseline	0	2	baseline
561.505	billy	B	1	baseline	1	2	baseline
577.35	billy	B	1	baseline	0	2	baseline
579.915	billy	B	1	baseline	0	2	baseline
581.795	billy	B	1	baseline	0	2	baseline
584.335	billy	B	1	baseline	0	2	baseline
592.435	billy	B	1	baseline	0	2	baseline
610.51	billy	B	1	baseline	1	2	baseline
616.205	billy	B	1	baseline	0	2	baseline
619.475	billy	B	1	baseline	0	2	baseline
650.81	billy	B	1	baseline	1	2	baseline
651.775	billy	B	1	baseline	0	2	baseline
657.77	billy	B	1	baseline	0	2	baseline
663.445	billy	B	1	baseline	0	2	baseline
665.74	billy	B	1	baseline	0	2	baseline
667.42	billy	B	1	baseline	0	2	baseline
685.575	billy	B	1	baseline	0	2	baseline
759.43	billy	B	1	baseline	0	2	baseline
776.255	billy	B	1	baseline	0	2	baseline
778.54	billy	B	1	baseline	0	2	baseline
789.165	billy	B	1	baseline	0	2	baseline
818.69	billy	B	1	baseline	1	2	baseline
839.715	billy	B	1	baseline	0	2	baseline
840.41	billy	B	1	baseline	0	2	baseline
862.3	billy	B	1	baseline	0	2	baseline
876.455	billy	B	1	baseline	0	2	baseline
897.215	billy	B	1	baseline	0	2	baseline
919.035	billy	B	1	baseline	0	2	baseline
921.49	billy	B	1	baseline	0	2	baseline
935.19	billy	B	1	baseline	0	2	baseline
948.16	billy	B	1	baseline	0	2	baseline
967.595	billy	B	1	baseline	0	2	baseline
968.875	billy	B	1	baseline	0	2	baseline
977.495	billy	B	1	baseline	0	2	baseline
979.76	billy	B	1	baseline	0	2	baseline
988.505	billy	B	1	baseline	0	2	baseline
997.345	billy	B	1	baseline	0	2	baseline
999.705	billy	B	1	baseline	0	2	baseline
1004.91	billy	B	1	baseline	0	2	baseline
1006.15	billy	B	1	baseline	0	2	baseline
1098.085	billy	B	1	baseline	1	2	baseline
1100.43	billy	B	1	baseline	0	2	baseline
1109.105	billy	B	1	baseline	0	2	baseline
1128.445	billy	B	1	baseline	1	2	baseline
1474.935	billy	B	1	baseline	1	2	baseline
1485.16	billy	B	1	baseline	0	2	baseline
1551.805	billy	B	1	baseline	1	2	baseline
1554.51	billy	B	1	baseline	0	2	baseline
1570.39	billy	B	1	baseline	0	2	baseline
1597.325	billy	B	1	baseline	0	2	baseline
1700.745	billy	B	1	baseline	1	2	baseline
1702.735	billy	B	1	baseline	0	2	baseline
1704.335	billy	B	1	baseline	0	2	baseline
1723.41	billy	B	1	baseline	1	2	baseline
1729.88	billy	B	1	baseline	0	2	baseline
1730.47	billy	B	1	baseline	0	2	baseline
1753.6	billy	B	1	baseline	0	2	baseline
1756.345	billy	B	1	baseline	0	2	baseline
6.6	birdy	B	1	baseline	0	3	baseline
9.075	birdy	B	1	baseline	0	3	baseline
13.365	birdy	B	1	baseline	0	3	baseline
17.185	birdy	B	1	baseline	0	3	baseline
20.385	birdy	B	1	baseline	0	3	baseline
31.19	birdy	B	1	baseline	0	3	baseline
32.445	birdy	B	1	baseline	0	3	baseline
39.345	birdy	B	1	baseline	0	3	baseline
51.885	birdy	B	1	baseline	1	3	baseline
72.72	birdy	B	1	baseline	0	3	baseline
86.42	birdy	B	1	baseline	1	3	baseline
107.01	birdy	B	1	baseline	1	3	baseline
108.79	birdy	B	1	baseline	0	3	baseline
119.01	birdy	B	1	baseline	0	3	baseline
132.315	birdy	B	1	baseline	0	3	baseline
147.805	birdy	B	1	baseline	1	3	baseline
158.75	birdy	B	1	baseline	0	3	baseline
159.4	birdy	B	1	baseline	0	3	baseline
164.775	birdy	B	1	baseline	0	3	baseline
202.215	birdy	B	1	baseline	1	3	baseline
242.455	birdy	B	1	baseline	0	3	baseline
254.165	birdy	B	1	baseline	0	3	baseline
264.22	birdy	B	1	baseline	0	3	baseline
274.155	birdy	B	1	baseline	0	3	baseline
275.055	birdy	B	1	baseline	0	3	baseline
283.65	birdy	B	1	baseline	0	3	baseline
301.88	birdy	B	1	baseline	1	3	baseline
310.875	birdy	B	1	baseline	0	3	baseline
338.92	birdy	B	1	baseline	0	3	baseline
341.1	birdy	B	1	baseline	0	3	baseline
376.225	birdy	B	1	baseline	0	3	baseline
383.53	birdy	B	1	baseline	0	3	baseline
396.32	birdy	B	1	baseline	0	3	baseline
397.775	birdy	B	1	baseline	0	3	baseline
452.73	birdy	B	1	baseline	1	3	baseline
453.71	birdy	B	1	baseline	0	3	baseline
456.545	birdy	B	1	baseline	0	3	baseline
466.88	birdy	B	1	baseline	0	3	baseline
500.035	birdy	B	1	baseline	1	3	baseline
511.03	birdy	B	1	baseline	0	3	baseline
524.34	birdy	B	1	baseline	0	3	baseline
540.545	birdy	B	1	baseline	0	3	baseline
702.265	birdy	B	1	baseline	1	3	baseline
714.105	birdy	B	1	baseline	0	3	baseline
729.115	birdy	B	1	baseline	0	3	baseline
769.18	birdy	B	1	baseline	0	3	baseline
782.28	birdy	B	1	baseline	0	3	baseline
804.245	birdy	B	1	baseline	0	3	baseline
820.585	birdy	B	1	baseline	1	3	baseline
826.885	birdy	B	1	baseline	0	3	baseline
882.02	birdy	B	1	baseline	0	3	baseline
902.225	birdy	B	1	baseline	0	3	baseline
939.455	birdy	B	1	baseline	1	3	baseline
954.04	birdy	B	1	baseline	1	3	baseline
955.24	birdy	B	1	baseline	0	3	baseline
971.33	birdy	B	1	baseline	0	3	baseline
1158.255	birdy	B	1	baseline	0	3	baseline
1201.11	birdy	B	1	baseline	0	3	baseline
1262.875	birdy	B	1	baseline	0	3	baseline
21.765	bunny	B	1	baseline	0	4	baseline
23.435	bunny	B	1	baseline	0	4	baseline
26.185	bunny	B	1	baseline	0	4	baseline
27.06	bunny	B	1	baseline	0	4	baseline
29.46	bunny	B	1	baseline	0	4	baseline
34.745	bunny	B	1	baseline	0	4	baseline
58.995	bunny	B	1	baseline	1	4	baseline
107.075	bunny	B	1	baseline	0	4	baseline
115.755	bunny	B	1	baseline	1	4	baseline
117.435	bunny	B	1	baseline	0	4	baseline
124.6	bunny	B	1	baseline	0	4	baseline
132.83	bunny	B	1	baseline	0	4	baseline
134.595	bunny	B	1	baseline	0	4	baseline
189.095	bunny	B	1	baseline	0	4	baseline
191.85	bunny	B	1	baseline	0	4	baseline
195.735	bunny	B	1	baseline	0	4	baseline
198.955	bunny	B	1	baseline	0	4	baseline
203.94	bunny	B	1	baseline	0	4	baseline
210.53	bunny	B	1	baseline	0	4	baseline
215.435	bunny	B	1	baseline	0	4	baseline
216.135	bunny	B	1	baseline	0	4	baseline
228.615	bunny	B	1	baseline	0	4	baseline
238.14	bunny	B	1	baseline	0	4	baseline
240.2	bunny	B	1	baseline	0	4	baseline
244.18	bunny	B	1	baseline	0	4	baseline
249.3	bunny	B	1	baseline	0	4	baseline
253.115	bunny	B	1	baseline	0	4	baseline
259.32	bunny	B	1	baseline	0	4	baseline
271.57	bunny	B	1	baseline	1	4	baseline
273.28	bunny	B	1	baseline	0	4	baseline
277.08	bunny	B	1	baseline	0	4	baseline
281.32	bunny	B	1	baseline	0	4	baseline
286.235	bunny	B	1	baseline	0	4	baseline
290.385	bunny	B	1	baseline	0	4	baseline
298.235	bunny	B	1	baseline	0	4	baseline
300.745	bunny	B	1	baseline	0	4	baseline
304.775	bunny	B	1	baseline	0	4	baseline
312.815	bunny	B	1	baseline	0	4	baseline
334.785	bunny	B	1	baseline	1	4	baseline
337.77	bunny	B	1	baseline	0	4	baseline
349.855	bunny	B	1	baseline	1	4	baseline
379.24	bunny	B	1	baseline	1	4	baseline
384.265	bunny	B	1	baseline	0	4	baseline
387.475	bunny	B	1	baseline	0	4	baseline
392.615	bunny	B	1	baseline	0	4	baseline
397.55	bunny	B	1	baseline	0	4	baseline
398.235	bunny	B	1	baseline	0	4	baseline
403.66	bunny	B	1	baseline	0	4	baseline
404.475	bunny	B	1	baseline	0	4	baseline
408.99	bunny	B	1	baseline	0	4	baseline
419.555	bunny	B	1	baseline	0	4	baseline
426.225	bunny	B	1	baseline	0	4	baseline
432.595	bunny	B	1	baseline	0	4	baseline
465.92	bunny	B	1	baseline	1	4	baseline
469.94	bunny	B	1	baseline	0	4	baseline
474.465	bunny	B	1	baseline	0	4	baseline
479.815	bunny	B	1	baseline	0	4	baseline
483.335	bunny	B	1	baseline	0	4	baseline
487.825	bunny	B	1	baseline	0	4	baseline
493.07	bunny	B	1	baseline	0	4	baseline
498.5	bunny	B	1	baseline	0	4	baseline
502.52	bunny	B	1	baseline	0	4	baseline
505.015	bunny	B	1	baseline	0	4	baseline
509.585	bunny	B	1	baseline	0	4	baseline
521.405	bunny	B	1	baseline	0	4	baseline
523.89	bunny	B	1	baseline	0	4	baseline
547.755	bunny	B	1	baseline	1	4	baseline
557.815	bunny	B	1	baseline	1	4	baseline
560.56	bunny	B	1	baseline	0	4	baseline
562.245	bunny	B	1	baseline	0	4	baseline
567.205	bunny	B	1	baseline	0	4	baseline
571.86	bunny	B	1	baseline	0	4	baseline
572.745	bunny	B	1	baseline	0	4	baseline
577.135	bunny	B	1	baseline	0	4	baseline
581.915	bunny	B	1	baseline	0	4	baseline
590.415	bunny	B	1	baseline	0	4	baseline
594.43	bunny	B	1	baseline	0	4	baseline
604.76	bunny	B	1	baseline	0	4	baseline
634.61	bunny	B	1	baseline	0	4	baseline
637.88	bunny	B	1	baseline	0	4	baseline
672.31	bunny	B	1	baseline	0	4	baseline
680.795	bunny	B	1	baseline	0	4	baseline
686.315	bunny	B	1	baseline	0	4	baseline
690.775	bunny	B	1	baseline	0	4	baseline
691.59	bunny	B	1	baseline	0	4	baseline
697.105	bunny	B	1	baseline	0	4	baseline
705.765	bunny	B	1	baseline	0	4	baseline
719.82	bunny	B	1	baseline	1	4	baseline
721.53	bunny	B	1	baseline	0	4	baseline
726.295	bunny	B	1	baseline	0	4	baseline
733.105	bunny	B	1	baseline	0	4	baseline
737.62	bunny	B	1	baseline	0	4	baseline
741.785	bunny	B	1	baseline	0	4	baseline
747.3	bunny	B	1	baseline	0	4	baseline
753.99	bunny	B	1	baseline	0	4	baseline
767.975	bunny	B	1	baseline	0	4	baseline
769.675	bunny	B	1	baseline	0	4	baseline
771.97	bunny	B	1	baseline	0	4	baseline
773.42	bunny	B	1	baseline	0	4	baseline
779.18	bunny	B	1	baseline	0	4	baseline
788.89	bunny	B	1	baseline	0	4	baseline
791.775	bunny	B	1	baseline	0	4	baseline
800.935	bunny	B	1	baseline	0	4	baseline
808.98	bunny	B	1	baseline	0	4	baseline
818.315	bunny	B	1	baseline	0	4	baseline
819.45	bunny	B	1	baseline	0	4	baseline
893.815	bunny	B	1	baseline	0	4	baseline
900.655	bunny	B	1	baseline	0	4	baseline
908.355	bunny	B	1	baseline	0	4	baseline
916.435	bunny	B	1	baseline	0	4	baseline
923.7	bunny	B	1	baseline	0	4	baseline
924.52	bunny	B	1	baseline	0	4	baseline
931.135	bunny	B	1	baseline	0	4	baseline
945.085	bunny	B	1	baseline	0	4	baseline
1062.09	bunny	B	1	baseline	1	4	baseline
1063.325	bunny	B	1	baseline	0	4	baseline
1093.675	bunny	B	1	baseline	1	4	baseline
1101.74	bunny	B	1	baseline	0	4	baseline
1110.43	bunny	B	1	baseline	0	4	baseline
1118.62	bunny	B	1	baseline	0	4	baseline
1131.995	bunny	B	1	baseline	0	4	baseline
1139.845	bunny	B	1	baseline	0	4	baseline
1143.175	bunny	B	1	baseline	0	4	baseline
1153.08	bunny	B	1	baseline	0	4	baseline
1187.445	bunny	B	1	baseline	0	4	baseline
1540.2	bunny	B	1	baseline	1	4	baseline
1542.225	bunny	B	1	baseline	0	4	baseline
1557.305	bunny	B	1	baseline	0	4	baseline
1701.295	bunny	B	1	baseline	0	4	baseline
1704.51	bunny	B	1	baseline	0	4	baseline
1708.135	bunny	B	1	baseline	0	4	baseline
12.67	buzz	B	1	baseline	0	5	baseline
17.575	buzz	B	1	baseline	0	5	baseline
37.1	buzz	B	1	baseline	1	5	baseline
50.125	buzz	B	1	baseline	1	5	baseline
71.255	buzz	B	1	baseline	0	5	baseline
72.72	buzz	B	1	baseline	0	5	baseline
75.23	buzz	B	1	baseline	0	5	baseline
78.505	buzz	B	1	baseline	0	5	baseline
83.41	buzz	B	1	baseline	0	5	baseline
100.735	buzz	B	1	baseline	1	5	baseline
115.045	buzz	B	1	baseline	1	5	baseline
118.265	buzz	B	1	baseline	0	5	baseline
142.575	buzz	B	1	baseline	0	5	baseline
153.82	buzz	B	1	baseline	1	5	baseline
154.66	buzz	B	1	baseline	0	5	baseline
160.345	buzz	B	1	baseline	0	5	baseline
169.9	buzz	B	1	baseline	0	5	baseline
216.555	buzz	B	1	baseline	0	5	baseline
221.775	buzz	B	1	baseline	0	5	baseline
224.16	buzz	B	1	baseline	0	5	baseline
236.85	buzz	B	1	baseline	1	5	baseline
280.21	buzz	B	1	baseline	0	5	baseline
345.68	buzz	B	1	baseline	0	5	baseline
357.595	buzz	B	1	baseline	0	5	baseline
363.135	buzz	B	1	baseline	0	5	baseline
368.425	buzz	B	1	baseline	0	5	baseline
377.935	buzz	B	1	baseline	0	5	baseline
384.035	buzz	B	1	baseline	0	5	baseline
396.58	buzz	B	1	baseline	0	5	baseline
402.215	buzz	B	1	baseline	0	5	baseline
436.25	buzz	B	1	baseline	1	5	baseline
438.48	buzz	B	1	baseline	0	5	baseline
441.885	buzz	B	1	baseline	0	5	baseline
473.49	buzz	B	1	baseline	1	5	baseline
475.235	buzz	B	1	baseline	0	5	baseline
484.16	buzz	B	1	baseline	0	5	baseline
485.755	buzz	B	1	baseline	0	5	baseline
494.5	buzz	B	1	baseline	0	5	baseline
501.805	buzz	B	1	baseline	0	5	baseline
509.095	buzz	B	1	baseline	0	5	baseline
511.215	buzz	B	1	baseline	0	5	baseline
511.99	buzz	B	1	baseline	0	5	baseline
528.495	buzz	B	1	baseline	0	5	baseline
650.795	buzz	B	1	baseline	1	5	baseline
659.015	buzz	B	1	baseline	0	5	baseline
659.595	buzz	B	1	baseline	0	5	baseline
663.73	buzz	B	1	baseline	0	5	baseline
668.62	buzz	B	1	baseline	0	5	baseline
673.835	buzz	B	1	baseline	0	5	baseline
682.785	buzz	B	1	baseline	0	5	baseline
684.22	buzz	B	1	baseline	0	5	baseline
703.14	buzz	B	1	baseline	1	5	baseline
708.81	buzz	B	1	baseline	0	5	baseline
717.85	buzz	B	1	baseline	0	5	baseline
729.97	buzz	B	1	baseline	0	5	baseline
731.69	buzz	B	1	baseline	0	5	baseline
734.025	buzz	B	1	baseline	0	5	baseline
738.95	buzz	B	1	baseline	0	5	baseline
1000.785	buzz	B	1	baseline	0	5	baseline
1011.065	buzz	B	1	baseline	0	5	baseline
1017.79	buzz	B	1	baseline	0	5	baseline
1019.225	buzz	B	1	baseline	0	5	baseline
1026.195	buzz	B	1	baseline	0	5	baseline
1039.735	buzz	B	1	baseline	0	5	baseline
1059.41	buzz	B	1	baseline	0	5	baseline
1061.83	buzz	B	1	baseline	0	5	baseline
1069.595	buzz	B	1	baseline	0	5	baseline
1075.945	buzz	B	1	baseline	0	5	baseline
1084.615	buzz	B	1	baseline	0	5	baseline
1096.6	buzz	B	1	baseline	0	5	baseline
1098.005	buzz	B	1	baseline	0	5	baseline
1104.53	buzz	B	1	baseline	0	5	baseline
1109.13	buzz	B	1	baseline	0	5	baseline
1110.895	buzz	B	1	baseline	0	5	baseline
1115.78	buzz	B	1	baseline	0	5	baseline
1121.685	buzz	B	1	baseline	0	5	baseline
1145.995	buzz	B	1	baseline	0	5	baseline
1156.56	buzz	B	1	baseline	0	5	baseline
1161.18	buzz	B	1	baseline	0	5	baseline
1228.875	buzz	B	1	baseline	1	5	baseline
1235.69	buzz	B	1	baseline	0	5	baseline
1319.61	buzz	B	1	baseline	1	5	baseline
1323.51	buzz	B	1	baseline	0	5	baseline
1427.075	buzz	B	1	baseline	0	5	baseline
1428.41	buzz	B	1	baseline	0	5	baseline
1429.455	buzz	B	1	baseline	0	5	baseline
1543.11	buzz	B	1	baseline	0	5	baseline
7.78	cactus	A	1	baseline	0	6	baseline
15.725	cactus	A	1	baseline	1	6	baseline
18.185	cactus	A	1	baseline	0	6	baseline
20.61	cactus	A	1	baseline	0	6	baseline
26.78	cactus	A	1	baseline	0	6	baseline
29.43	cactus	A	1	baseline	0	6	baseline
40.09	cactus	A	1	baseline	1	6	baseline
53.71	cactus	A	1	baseline	1	6	baseline
54.645	cactus	A	1	baseline	0	6	baseline
67.47	cactus	A	1	baseline	1	6	baseline
89.84	cactus	A	1	baseline	1	6	baseline
102.1	cactus	A	1	baseline	1	6	baseline
113.83	cactus	A	1	baseline	1	6	baseline
115.69	cactus	A	1	baseline	0	6	baseline
121.08	cactus	A	1	baseline	0	6	baseline
126.425	cactus	A	1	baseline	0	6	baseline
128.28	cactus	A	1	baseline	0	6	baseline
133.18	cactus	A	1	baseline	0	6	baseline
162.97	cactus	A	1	baseline	0	6	baseline
176.205	cactus	A	1	baseline	1	6	baseline
260.22	cactus	A	1	baseline	1	6	baseline
267.005	cactus	A	1	baseline	0	6	baseline
267.785	cactus	A	1	baseline	0	6	baseline
270.315	cactus	A	1	baseline	0	6	baseline
284.525	cactus	A	1	baseline	1	6	baseline
301.425	cactus	A	1	baseline	1	6	baseline
305.655	cactus	A	1	baseline	0	6	baseline
308.31	cactus	A	1	baseline	0	6	baseline
312.17	cactus	A	1	baseline	0	6	baseline
317.23	cactus	A	1	baseline	0	6	baseline
340.39	cactus	A	1	baseline	0	6	baseline
347.485	cactus	A	1	baseline	0	6	baseline
352.87	cactus	A	1	baseline	0	6	baseline
354.405	cactus	A	1	baseline	0	6	baseline
363.585	cactus	A	1	baseline	0	6	baseline
373.485	cactus	A	1	baseline	0	6	baseline
406.435	cactus	A	1	baseline	0	6	baseline
408.6	cactus	A	1	baseline	0	6	baseline
414.03	cactus	A	1	baseline	0	6	baseline
415.96	cactus	A	1	baseline	0	6	baseline
430.535	cactus	A	1	baseline	1	6	baseline
437.405	cactus	A	1	baseline	0	6	baseline
444.615	cactus	A	1	baseline	0	6	baseline
505.765	cactus	A	1	baseline	0	6	baseline
513.675	cactus	A	1	baseline	0	6	baseline
572.83	cactus	A	1	baseline	1	6	baseline
585.73	cactus	A	1	baseline	1	6	baseline
588.53	cactus	A	1	baseline	0	6	baseline
601.97	cactus	A	1	baseline	0	6	baseline
613.395	cactus	A	1	baseline	1	6	baseline
621.445	cactus	A	1	baseline	0	6	baseline
626.06	cactus	A	1	baseline	0	6	baseline
626.81	cactus	A	1	baseline	0	6	baseline
630.04	cactus	A	1	baseline	0	6	baseline
632.29	cactus	A	1	baseline	0	6	baseline
677.24	cactus	A	1	baseline	1	6	baseline
679.165	cactus	A	1	baseline	0	6	baseline
696.01	cactus	A	1	baseline	0	6	baseline
698.78	cactus	A	1	baseline	0	6	baseline
702.84	cactus	A	1	baseline	0	6	baseline
704.64	cactus	A	1	baseline	0	6	baseline
823.875	cactus	A	1	baseline	1	6	baseline
891.655	cactus	A	1	baseline	0	6	baseline
1547.905	cactus	A	1	baseline	1	6	baseline
1612.31	cactus	A	1	baseline	1	6	baseline
1621.155	cactus	A	1	baseline	0	6	baseline
1628.925	cactus	A	1	baseline	0	6	baseline
1629.715	cactus	A	1	baseline	0	6	baseline
1636.075	cactus	A	1	baseline	0	6	baseline
1642.42	cactus	A	1	baseline	0	6	baseline
1646.655	cactus	A	1	baseline	0	6	baseline
1654.38	cactus	A	1	baseline	0	6	baseline
1703.455	cactus	A	1	baseline	1	6	baseline
5.035	catty	A	1	baseline	0	7	baseline
23.875	catty	A	1	baseline	1	7	baseline
26.725	catty	A	1	baseline	0	7	baseline
37.355	catty	A	1	baseline	1	7	baseline
39.23	catty	A	1	baseline	0	7	baseline
41.49	catty	A	1	baseline	0	7	baseline
43.86	catty	A	1	baseline	0	7	baseline
45.555	catty	A	1	baseline	0	7	baseline
49.38	catty	A	1	baseline	0	7	baseline
52.06	catty	A	1	baseline	0	7	baseline
57.08	catty	A	1	baseline	0	7	baseline
69.515	catty	A	1	baseline	1	7	baseline
82.675	catty	A	1	baseline	1	7	baseline
107.615	catty	A	1	baseline	0	7	baseline
115.02	catty	A	1	baseline	0	7	baseline
117.695	catty	A	1	baseline	0	7	baseline
120.125	catty	A	1	baseline	0	7	baseline
128.345	catty	A	1	baseline	0	7	baseline
142.26	catty	A	1	baseline	1	7	baseline
152.515	catty	A	1	baseline	1	7	baseline
154.895	catty	A	1	baseline	0	7	baseline
157.665	catty	A	1	baseline	0	7	baseline
160.445	catty	A	1	baseline	0	7	baseline
169.39	catty	A	1	baseline	1	7	baseline
171.625	catty	A	1	baseline	0	7	baseline
177.975	catty	A	1	baseline	0	7	baseline
180.95	catty	A	1	baseline	0	7	baseline
185.125	catty	A	1	baseline	0	7	baseline
198.68	catty	A	1	baseline	1	7	baseline
213.66	catty	A	1	baseline	1	7	baseline
216.82	catty	A	1	baseline	0	7	baseline
218.91	catty	A	1	baseline	0	7	baseline
219.64	catty	A	1	baseline	0	7	baseline
223.13	catty	A	1	baseline	0	7	baseline
232.375	catty	A	1	baseline	0	7	baseline
233.06	catty	A	1	baseline	0	7	baseline
239.015	catty	A	1	baseline	0	7	baseline
248.19	catty	A	1	baseline	0	7	baseline
262.915	catty	A	1	baseline	1	7	baseline
276.93	catty	A	1	baseline	1	7	baseline
289.905	catty	A	1	baseline	1	7	baseline
293.345	catty	A	1	baseline	0	7	baseline
294.185	catty	A	1	baseline	0	7	baseline
300.365	catty	A	1	baseline	0	7	baseline
314.2	catty	A	1	baseline	1	7	baseline
314.965	catty	A	1	baseline	0	7	baseline
317.11	catty	A	1	baseline	0	7	baseline
317.91	catty	A	1	baseline	0	7	baseline
321.025	catty	A	1	baseline	0	7	baseline
326.18	catty	A	1	baseline	0	7	baseline
327	catty	A	1	baseline	0	7	baseline
331.085	catty	A	1	baseline	0	7	baseline
336.875	catty	A	1	baseline	0	7	baseline
340.75	catty	A	1	baseline	0	7	baseline
348.13	catty	A	1	baseline	0	7	baseline
379.06	catty	A	1	baseline	1	7	baseline
385.87	catty	A	1	baseline	0	7	baseline
386.815	catty	A	1	baseline	0	7	baseline
413.015	catty	A	1	baseline	1	7	baseline
426.945	catty	A	1	baseline	1	7	baseline
439.49	catty	A	1	baseline	1	7	baseline
444.91	catty	A	1	baseline	0	7	baseline
450.485	catty	A	1	baseline	0	7	baseline
454.885	catty	A	1	baseline	0	7	baseline
459.515	catty	A	1	baseline	0	7	baseline
463.625	catty	A	1	baseline	0	7	baseline
469	catty	A	1	baseline	0	7	baseline
474.96	catty	A	1	baseline	0	7	baseline
480.08	catty	A	1	baseline	0	7	baseline
485.32	catty	A	1	baseline	0	7	baseline
486.46	catty	A	1	baseline	0	7	baseline
512.03	catty	A	1	baseline	0	7	baseline
520.73	catty	A	1	baseline	0	7	baseline
521.595	catty	A	1	baseline	0	7	baseline
526.79	catty	A	1	baseline	0	7	baseline
549.645	catty	A	1	baseline	1	7	baseline
556.32	catty	A	1	baseline	0	7	baseline
578.08	catty	A	1	baseline	1	7	baseline
595.445	catty	A	1	baseline	0	7	baseline
647.965	catty	A	1	baseline	1	7	baseline
655.93	catty	A	1	baseline	0	7	baseline
663.75	catty	A	1	baseline	0	7	baseline
671.32	catty	A	1	baseline	0	7	baseline
677.04	catty	A	1	baseline	0	7	baseline
687.105	catty	A	1	baseline	0	7	baseline
693.68	catty	A	1	baseline	0	7	baseline
704.71	catty	A	1	baseline	0	7	baseline
714.395	catty	A	1	baseline	0	7	baseline
718.63	catty	A	1	baseline	0	7	baseline
726.845	catty	A	1	baseline	0	7	baseline
762.415	catty	A	1	baseline	1	7	baseline
769	catty	A	1	baseline	0	7	baseline
770.825	catty	A	1	baseline	0	7	baseline
852.65	catty	A	1	baseline	1	7	baseline
855.47	catty	A	1	baseline	0	7	baseline
866.785	catty	A	1	baseline	0	7	baseline
873.68	catty	A	1	baseline	0	7	baseline
875.125	catty	A	1	baseline	0	7	baseline
878.62	catty	A	1	baseline	0	7	baseline
1003.97	catty	A	1	baseline	1	7	baseline
1012.085	catty	A	1	baseline	0	7	baseline
1024.345	catty	A	1	baseline	0	7	baseline
1303.455	catty	A	1	baseline	0	7	baseline
1444.925	catty	A	1	baseline	0	7	baseline
1485.385	catty	A	1	baseline	1	7	baseline
1492.44	catty	A	1	baseline	0	7	baseline
1500.48	catty	A	1	baseline	0	7	baseline
1660.35	catty	A	1	baseline	1	7	baseline
1668	catty	A	1	baseline	0	7	baseline
1680.675	catty	A	1	baseline	0	7	baseline
1715.76	catty	A	1	baseline	0	7	baseline
1759.2	catty	A	1	baseline	0	7	baseline
1771.565	catty	A	1	baseline	0	7	baseline
1780	catty	A	1	baseline	0	7	baseline
25.345	colin	A	1	baseline	0	8	baseline
29.325	colin	A	1	baseline	0	8	baseline
57.505	colin	A	1	baseline	0	8	baseline
77.895	colin	A	1	baseline	0	8	baseline
88.47	colin	A	1	baseline	0	8	baseline
113.235	colin	A	1	baseline	0	8	baseline
116.99	colin	A	1	baseline	0	8	baseline
122.1	colin	A	1	baseline	0	8	baseline
125.99	colin	A	1	baseline	0	8	baseline
129.505	colin	A	1	baseline	0	8	baseline
133.44	colin	A	1	baseline	0	8	baseline
137.14	colin	A	1	baseline	0	8	baseline
150.15	colin	A	1	baseline	1	8	baseline
154.875	colin	A	1	baseline	0	8	baseline
159.535	colin	A	1	baseline	0	8	baseline
165.05	colin	A	1	baseline	0	8	baseline
168.21	colin	A	1	baseline	0	8	baseline
181.075	colin	A	1	baseline	1	8	baseline
193.32	colin	A	1	baseline	1	8	baseline
194.645	colin	A	1	baseline	0	8	baseline
207.965	colin	A	1	baseline	1	8	baseline
208.85	colin	A	1	baseline	0	8	baseline
213.295	colin	A	1	baseline	0	8	baseline
219.705	colin	A	1	baseline	0	8	baseline
251.6	colin	A	1	baseline	1	8	baseline
278.46	colin	A	1	baseline	1	8	baseline
308.94	colin	A	1	baseline	1	8	baseline
312.445	colin	A	1	baseline	0	8	baseline
318.95	colin	A	1	baseline	0	8	baseline
350.23	colin	A	1	baseline	1	8	baseline
352.04	colin	A	1	baseline	0	8	baseline
357.39	colin	A	1	baseline	0	8	baseline
384.39	colin	A	1	baseline	1	8	baseline
391.815	colin	A	1	baseline	0	8	baseline
393.805	colin	A	1	baseline	0	8	baseline
397.355	colin	A	1	baseline	0	8	baseline
471.595	colin	A	1	baseline	1	8	baseline
546.655	colin	A	1	baseline	0	8	baseline
558.59	colin	A	1	baseline	0	8	baseline
562.345	colin	A	1	baseline	0	8	baseline
570.14	colin	A	1	baseline	0	8	baseline
591.92	colin	A	1	baseline	0	8	baseline
597.18	colin	A	1	baseline	0	8	baseline
603.78	colin	A	1	baseline	0	8	baseline
612.89	colin	A	1	baseline	0	8	baseline
617.475	colin	A	1	baseline	0	8	baseline
637.445	colin	A	1	baseline	0	8	baseline
646.855	colin	A	1	baseline	0	8	baseline
653.34	colin	A	1	baseline	0	8	baseline
658.71	colin	A	1	baseline	0	8	baseline
662.92	colin	A	1	baseline	0	8	baseline
667.155	colin	A	1	baseline	0	8	baseline
744.635	colin	A	1	baseline	0	8	baseline
746.625	colin	A	1	baseline	0	8	baseline
748.14	colin	A	1	baseline	0	8	baseline
754.675	colin	A	1	baseline	0	8	baseline
759.605	colin	A	1	baseline	0	8	baseline
764.595	colin	A	1	baseline	0	8	baseline
765.895	colin	A	1	baseline	0	8	baseline
772.83	colin	A	1	baseline	0	8	baseline
778.34	colin	A	1	baseline	0	8	baseline
782.535	colin	A	1	baseline	0	8	baseline
809.21	colin	A	1	baseline	1	8	baseline
991.1	colin	A	1	baseline	0	8	baseline
993.66	colin	A	1	baseline	0	8	baseline
996.1	colin	A	1	baseline	0	8	baseline
998.005	colin	A	1	baseline	0	8	baseline
1005.32	colin	A	1	baseline	0	8	baseline
1035.36	colin	A	1	baseline	1	8	baseline
1039.68	colin	A	1	baseline	0	8	baseline
1040.23	colin	A	1	baseline	0	8	baseline
1042.95	colin	A	1	baseline	0	8	baseline
1057.175	colin	A	1	baseline	0	8	baseline
1063.23	colin	A	1	baseline	0	8	baseline
1069.64	colin	A	1	baseline	0	8	baseline
1071.455	colin	A	1	baseline	0	8	baseline
1072.09	colin	A	1	baseline	0	8	baseline
1106.245	colin	A	1	baseline	0	8	baseline
1109.175	colin	A	1	baseline	0	8	baseline
1113.86	colin	A	1	baseline	0	8	baseline
1122.085	colin	A	1	baseline	0	8	baseline
1163.68	colin	A	1	baseline	0	8	baseline
1230.265	colin	A	1	baseline	1	8	baseline
1233.645	colin	A	1	baseline	0	8	baseline
1235.48	colin	A	1	baseline	0	8	baseline
1244.37	colin	A	1	baseline	0	8	baseline
1266.105	colin	A	1	baseline	1	8	baseline
1273.825	colin	A	1	baseline	0	8	baseline
1274.985	colin	A	1	baseline	0	8	baseline
1275.575	colin	A	1	baseline	0	8	baseline
1289.605	colin	A	1	baseline	0	8	baseline
1392.64	colin	A	1	baseline	0	8	baseline
1397.405	colin	A	1	baseline	0	8	baseline
1399.42	colin	A	1	baseline	0	8	baseline
1421.14	colin	A	1	baseline	0	8	baseline
1424.5	colin	A	1	baseline	0	8	baseline
1430.46	colin	A	1	baseline	0	8	baseline
1432.975	colin	A	1	baseline	0	8	baseline
1492.775	colin	A	1	baseline	1	8	baseline
3.705	dagmar	B	1	baseline	0	9	baseline
11.02	dagmar	B	1	baseline	1	9	baseline
14.615	dagmar	B	1	baseline	0	9	baseline
46.955	dagmar	B	1	baseline	0	9	baseline
48.655	dagmar	B	1	baseline	0	9	baseline
56.02	dagmar	B	1	baseline	0	9	baseline
62.57	dagmar	B	1	baseline	0	9	baseline
68.61	dagmar	B	1	baseline	0	9	baseline
80.555	dagmar	B	1	baseline	1	9	baseline
82.19	dagmar	B	1	baseline	0	9	baseline
94.695	dagmar	B	1	baseline	1	9	baseline
97.91	dagmar	B	1	baseline	0	9	baseline
105.5	dagmar	B	1	baseline	1	9	baseline
107.72	dagmar	B	1	baseline	0	9	baseline
120.95	dagmar	B	1	baseline	1	9	baseline
123.705	dagmar	B	1	baseline	0	9	baseline
130.375	dagmar	B	1	baseline	0	9	baseline
132.495	dagmar	B	1	baseline	0	9	baseline
135.23	dagmar	B	1	baseline	0	9	baseline
143.54	dagmar	B	1	baseline	0	9	baseline
147.685	dagmar	B	1	baseline	0	9	baseline
158.845	dagmar	B	1	baseline	1	9	baseline
161.005	dagmar	B	1	baseline	0	9	baseline
179.075	dagmar	B	1	baseline	1	9	baseline
191.31	dagmar	B	1	baseline	0	9	baseline
208.785	dagmar	B	1	baseline	1	9	baseline
228.82	dagmar	B	1	baseline	1	9	baseline
235.31	dagmar	B	1	baseline	0	9	baseline
252.145	dagmar	B	1	baseline	1	9	baseline
313.645	dagmar	B	1	baseline	0	9	baseline
320.205	dagmar	B	1	baseline	0	9	baseline
321.665	dagmar	B	1	baseline	0	9	baseline
326.97	dagmar	B	1	baseline	0	9	baseline
329.94	dagmar	B	1	baseline	0	9	baseline
387.49	dagmar	B	1	baseline	1	9	baseline
399.515	dagmar	B	1	baseline	1	9	baseline
414.49	dagmar	B	1	baseline	0	9	baseline
428.595	dagmar	B	1	baseline	1	9	baseline
429.9	dagmar	B	1	baseline	0	9	baseline
435.885	dagmar	B	1	baseline	0	9	baseline
440.46	dagmar	B	1	baseline	0	9	baseline
447.69	dagmar	B	1	baseline	0	9	baseline
451.435	dagmar	B	1	baseline	0	9	baseline
454.855	dagmar	B	1	baseline	0	9	baseline
458.345	dagmar	B	1	baseline	0	9	baseline
463.53	dagmar	B	1	baseline	0	9	baseline
475.21	dagmar	B	1	baseline	0	9	baseline
478.935	dagmar	B	1	baseline	0	9	baseline
509.34	dagmar	B	1	baseline	1	9	baseline
513.825	dagmar	B	1	baseline	0	9	baseline
546.61	dagmar	B	1	baseline	1	9	baseline
568.13	dagmar	B	1	baseline	0	9	baseline
572.805	dagmar	B	1	baseline	0	9	baseline
584.69	dagmar	B	1	baseline	0	9	baseline
602.96	dagmar	B	1	baseline	1	9	baseline
643.55	dagmar	B	1	baseline	1	9	baseline
709.09	dagmar	B	1	baseline	0	9	baseline
710.47	dagmar	B	1	baseline	0	9	baseline
971.07	dagmar	B	1	baseline	0	9	baseline
1000.265	dagmar	B	1	baseline	0	9	baseline
1013.715	dagmar	B	1	baseline	0	9	baseline
1016.5	dagmar	B	1	baseline	0	9	baseline
1023.95	dagmar	B	1	baseline	0	9	baseline
1024.86	dagmar	B	1	baseline	0	9	baseline
1033.24	dagmar	B	1	baseline	0	9	baseline
1039.98	dagmar	B	1	baseline	0	9	baseline
1045.62	dagmar	B	1	baseline	0	9	baseline
1151.655	dagmar	B	1	baseline	1	9	baseline
1283.71	dagmar	B	1	baseline	0	9	baseline
1285.26	dagmar	B	1	baseline	0	9	baseline
1286.98	dagmar	B	1	baseline	0	9	baseline
1295.5	dagmar	B	1	baseline	0	9	baseline
1320.805	dagmar	B	1	baseline	0	9	baseline
1324.825	dagmar	B	1	baseline	0	9	baseline
1331.065	dagmar	B	1	baseline	0	9	baseline
1349.195	dagmar	B	1	baseline	0	9	baseline
1358.145	dagmar	B	1	baseline	0	9	baseline
1365.39	dagmar	B	1	baseline	0	9	baseline
1372.305	dagmar	B	1	baseline	0	9	baseline
1574.585	dagmar	B	1	baseline	1	9	baseline
1576.89	dagmar	B	1	baseline	0	9	baseline
1659.305	dagmar	B	1	baseline	1	9	baseline
1662.005	dagmar	B	1	baseline	0	9	baseline
5.375	dom	B	1	baseline	0	10	baseline
20.395	dom	B	1	baseline	1	10	baseline
27.615	dom	B	1	baseline	0	10	baseline
34.275	dom	B	1	baseline	0	10	baseline
44.1	dom	B	1	baseline	1	10	baseline
69.175	dom	B	1	baseline	1	10	baseline
72.855	dom	B	1	baseline	0	10	baseline
82.08	dom	B	1	baseline	1	10	baseline
102.875	dom	B	1	baseline	1	10	baseline
117.065	dom	B	1	baseline	1	10	baseline
147.565	dom	B	1	baseline	0	10	baseline
156.305	dom	B	1	baseline	0	10	baseline
163.37	dom	B	1	baseline	1	10	baseline
166.99	dom	B	1	baseline	0	10	baseline
174.825	dom	B	1	baseline	0	10	baseline
188.44	dom	B	1	baseline	0	10	baseline
195.325	dom	B	1	baseline	0	10	baseline
222.645	dom	B	1	baseline	0	10	baseline
225.065	dom	B	1	baseline	0	10	baseline
227.11	dom	B	1	baseline	0	10	baseline
244.375	dom	B	1	baseline	1	10	baseline
247.505	dom	B	1	baseline	0	10	baseline
249.09	dom	B	1	baseline	0	10	baseline
250.72	dom	B	1	baseline	0	10	baseline
255.265	dom	B	1	baseline	0	10	baseline
267.715	dom	B	1	baseline	1	10	baseline
287.08	dom	B	1	baseline	1	10	baseline
303.915	dom	B	1	baseline	1	10	baseline
305.44	dom	B	1	baseline	0	10	baseline
310.33	dom	B	1	baseline	0	10	baseline
313.325	dom	B	1	baseline	0	10	baseline
314.745	dom	B	1	baseline	0	10	baseline
318.45	dom	B	1	baseline	0	10	baseline
323.705	dom	B	1	baseline	0	10	baseline
332.65	dom	B	1	baseline	1	10	baseline
360.3	dom	B	1	baseline	1	10	baseline
361.93	dom	B	1	baseline	0	10	baseline
396.25	dom	B	1	baseline	1	10	baseline
438.8	dom	B	1	baseline	0	10	baseline
446.17	dom	B	1	baseline	0	10	baseline
447.105	dom	B	1	baseline	0	10	baseline
477.99	dom	B	1	baseline	0	10	baseline
562.71	dom	B	1	baseline	1	10	baseline
564.53	dom	B	1	baseline	0	10	baseline
565.46	dom	B	1	baseline	0	10	baseline
572.165	dom	B	1	baseline	0	10	baseline
580.205	dom	B	1	baseline	0	10	baseline
580.865	dom	B	1	baseline	0	10	baseline
618.26	dom	B	1	baseline	0	10	baseline
684.445	dom	B	1	baseline	1	10	baseline
687.525	dom	B	1	baseline	0	10	baseline
692.54	dom	B	1	baseline	0	10	baseline
694.87	dom	B	1	baseline	0	10	baseline
714.5	dom	B	1	baseline	1	10	baseline
723.715	dom	B	1	baseline	0	10	baseline
725.21	dom	B	1	baseline	0	10	baseline
730.425	dom	B	1	baseline	0	10	baseline
745.885	dom	B	1	baseline	1	10	baseline
746.79	dom	B	1	baseline	0	10	baseline
773.735	dom	B	1	baseline	1	10	baseline
775.1	dom	B	1	baseline	0	10	baseline
1067.06	dom	B	1	baseline	0	10	baseline
1079	dom	B	1	baseline	0	10	baseline
1093.79	dom	B	1	baseline	0	10	baseline
1180.865	dom	B	1	baseline	1	10	baseline
1182.39	dom	B	1	baseline	0	10	baseline
1184.39	dom	B	1	baseline	0	10	baseline
1421.135	dom	B	1	baseline	1	10	baseline
1440.635	dom	B	1	baseline	0	10	baseline
1442.62	dom	B	1	baseline	0	10	baseline
1448.2	dom	B	1	baseline	0	10	baseline
1451.425	dom	B	1	baseline	0	10	baseline
1459.665	dom	B	1	baseline	0	10	baseline
1462.295	dom	B	1	baseline	0	10	baseline
1464.87	dom	B	1	baseline	0	10	baseline
1489.12	dom	B	1	baseline	0	10	baseline
1492.135	dom	B	1	baseline	0	10	baseline
1534.59	dom	B	1	baseline	1	10	baseline
1541.93	dom	B	1	baseline	1	10	baseline
1545.015	dom	B	1	baseline	0	10	baseline
1549.03	dom	B	1	baseline	0	10	baseline
1550.72	dom	B	1	baseline	0	10	baseline
1555.75	dom	B	1	baseline	0	10	baseline
1557.97	dom	B	1	baseline	0	10	baseline
1559.23	dom	B	1	baseline	0	10	baseline
1565.355	dom	B	1	baseline	0	10	baseline
1572.315	dom	B	1	baseline	0	10	baseline
1727.58	dom	B	1	baseline	0	10	baseline
1764.26	dom	B	1	baseline	0	10	baseline
1765.9	dom	B	1	baseline	0	10	baseline
1770.195	dom	B	1	baseline	0	10	baseline
1776.47	dom	B	1	baseline	0	10	baseline
1782.5	dom	B	1	baseline	0	10	baseline
3.305	droplet	A	1	baseline	0	11	baseline
27.645	droplet	A	1	baseline	1	11	baseline
36.735	droplet	A	1	baseline	0	11	baseline
42.75	droplet	A	1	baseline	0	11	baseline
49.845	droplet	A	1	baseline	1	11	baseline
65.035	droplet	A	1	baseline	1	11	baseline
82.425	droplet	A	1	baseline	1	11	baseline
86.06	droplet	A	1	baseline	0	11	baseline
103.825	droplet	A	1	baseline	1	11	baseline
110.845	droplet	A	1	baseline	1	11	baseline
118.725	droplet	A	1	baseline	0	11	baseline
121.03	droplet	A	1	baseline	0	11	baseline
123.735	droplet	A	1	baseline	0	11	baseline
138.525	droplet	A	1	baseline	0	11	baseline
161.81	droplet	A	1	baseline	1	11	baseline
172.91	droplet	A	1	baseline	0	11	baseline
181.82	droplet	A	1	baseline	1	11	baseline
200.77	droplet	A	1	baseline	1	11	baseline
203.505	droplet	A	1	baseline	0	11	baseline
218	droplet	A	1	baseline	0	11	baseline
220.405	droplet	A	1	baseline	0	11	baseline
223.335	droplet	A	1	baseline	0	11	baseline
226.985	droplet	A	1	baseline	0	11	baseline
238.185	droplet	A	1	baseline	0	11	baseline
240.925	droplet	A	1	baseline	0	11	baseline
243.605	droplet	A	1	baseline	0	11	baseline
247.715	droplet	A	1	baseline	0	11	baseline
249.845	droplet	A	1	baseline	0	11	baseline
251.955	droplet	A	1	baseline	0	11	baseline
254.63	droplet	A	1	baseline	0	11	baseline
261.715	droplet	A	1	baseline	0	11	baseline
263.31	droplet	A	1	baseline	0	11	baseline
264.59	droplet	A	1	baseline	0	11	baseline
269.665	droplet	A	1	baseline	0	11	baseline
273.95	droplet	A	1	baseline	0	11	baseline
274.51	droplet	A	1	baseline	0	11	baseline
280.755	droplet	A	1	baseline	0	11	baseline
282.455	droplet	A	1	baseline	0	11	baseline
285.42	droplet	A	1	baseline	0	11	baseline
289.14	droplet	A	1	baseline	0	11	baseline
293.1	droplet	A	1	baseline	0	11	baseline
296.545	droplet	A	1	baseline	0	11	baseline
299.36	droplet	A	1	baseline	0	11	baseline
302.235	droplet	A	1	baseline	0	11	baseline
306.795	droplet	A	1	baseline	0	11	baseline
310.885	droplet	A	1	baseline	0	11	baseline
313.155	droplet	A	1	baseline	0	11	baseline
315.39	droplet	A	1	baseline	0	11	baseline
319.345	droplet	A	1	baseline	0	11	baseline
322.085	droplet	A	1	baseline	0	11	baseline
324.9	droplet	A	1	baseline	0	11	baseline
330.575	droplet	A	1	baseline	0	11	baseline
333.71	droplet	A	1	baseline	0	11	baseline
338.095	droplet	A	1	baseline	0	11	baseline
339.93	droplet	A	1	baseline	0	11	baseline
342.895	droplet	A	1	baseline	0	11	baseline
345.89	droplet	A	1	baseline	0	11	baseline
349.51	droplet	A	1	baseline	0	11	baseline
353.66	droplet	A	1	baseline	0	11	baseline
355.375	droplet	A	1	baseline	0	11	baseline
357.2	droplet	A	1	baseline	0	11	baseline
361.045	droplet	A	1	baseline	0	11	baseline
364.035	droplet	A	1	baseline	0	11	baseline
366.6	droplet	A	1	baseline	0	11	baseline
368.545	droplet	A	1	baseline	0	11	baseline
370.515	droplet	A	1	baseline	0	11	baseline
375.815	droplet	A	1	baseline	0	11	baseline
378.47	droplet	A	1	baseline	0	11	baseline
382.29	droplet	A	1	baseline	0	11	baseline
385.875	droplet	A	1	baseline	0	11	baseline
388.275	droplet	A	1	baseline	0	11	baseline
393.455	droplet	A	1	baseline	0	11	baseline
395.42	droplet	A	1	baseline	0	11	baseline
398.455	droplet	A	1	baseline	0	11	baseline
402.365	droplet	A	1	baseline	0	11	baseline
404.44	droplet	A	1	baseline	0	11	baseline
408.665	droplet	A	1	baseline	0	11	baseline
411.95	droplet	A	1	baseline	0	11	baseline
417.58	droplet	A	1	baseline	0	11	baseline
420.52	droplet	A	1	baseline	0	11	baseline
423.375	droplet	A	1	baseline	0	11	baseline
432.04	droplet	A	1	baseline	0	11	baseline
437.5	droplet	A	1	baseline	0	11	baseline
439.325	droplet	A	1	baseline	0	11	baseline
444.86	droplet	A	1	baseline	0	11	baseline
447.85	droplet	A	1	baseline	0	11	baseline
450.865	droplet	A	1	baseline	0	11	baseline
458.295	droplet	A	1	baseline	0	11	baseline
461.32	droplet	A	1	baseline	0	11	baseline
464.335	droplet	A	1	baseline	0	11	baseline
471.495	droplet	A	1	baseline	0	11	baseline
477.585	droplet	A	1	baseline	0	11	baseline
480.42	droplet	A	1	baseline	0	11	baseline
482.82	droplet	A	1	baseline	0	11	baseline
492.01	droplet	A	1	baseline	0	11	baseline
494.805	droplet	A	1	baseline	0	11	baseline
502.35	droplet	A	1	baseline	0	11	baseline
504.06	droplet	A	1	baseline	0	11	baseline
507.43	droplet	A	1	baseline	0	11	baseline
509.92	droplet	A	1	baseline	0	11	baseline
513.78	droplet	A	1	baseline	0	11	baseline
516.885	droplet	A	1	baseline	0	11	baseline
519.35	droplet	A	1	baseline	0	11	baseline
520.015	droplet	A	1	baseline	0	11	baseline
523.56	droplet	A	1	baseline	1	11	baseline
529.425	droplet	A	1	baseline	0	11	baseline
535.545	droplet	A	1	baseline	0	11	baseline
537.79	droplet	A	1	baseline	0	11	baseline
538.46	droplet	A	1	baseline	0	11	baseline
541.285	droplet	A	1	baseline	0	11	baseline
544.07	droplet	A	1	baseline	0	11	baseline
549.75	droplet	A	1	baseline	0	11	baseline
565.645	droplet	A	1	baseline	1	11	baseline
567.915	droplet	A	1	baseline	0	11	baseline
570.69	droplet	A	1	baseline	0	11	baseline
573.83	droplet	A	1	baseline	0	11	baseline
576.065	droplet	A	1	baseline	0	11	baseline
580.825	droplet	A	1	baseline	0	11	baseline
583.24	droplet	A	1	baseline	0	11	baseline
586.8	droplet	A	1	baseline	0	11	baseline
604.98	droplet	A	1	baseline	0	11	baseline
608.05	droplet	A	1	baseline	0	11	baseline
610.865	droplet	A	1	baseline	0	11	baseline
615.225	droplet	A	1	baseline	0	11	baseline
622.43	droplet	A	1	baseline	0	11	baseline
624.72	droplet	A	1	baseline	0	11	baseline
627.75	droplet	A	1	baseline	0	11	baseline
631.855	droplet	A	1	baseline	0	11	baseline
634.545	droplet	A	1	baseline	0	11	baseline
639.43	droplet	A	1	baseline	0	11	baseline
642.52	droplet	A	1	baseline	0	11	baseline
646.27	droplet	A	1	baseline	0	11	baseline
650.315	droplet	A	1	baseline	0	11	baseline
652.32	droplet	A	1	baseline	0	11	baseline
657.82	droplet	A	1	baseline	0	11	baseline
660.76	droplet	A	1	baseline	0	11	baseline
665.47	droplet	A	1	baseline	0	11	baseline
669.465	droplet	A	1	baseline	0	11	baseline
675.395	droplet	A	1	baseline	0	11	baseline
679.595	droplet	A	1	baseline	0	11	baseline
684.84	droplet	A	1	baseline	0	11	baseline
688.18	droplet	A	1	baseline	0	11	baseline
701.985	droplet	A	1	baseline	0	11	baseline
704.21	droplet	A	1	baseline	0	11	baseline
708.6	droplet	A	1	baseline	0	11	baseline
712.27	droplet	A	1	baseline	0	11	baseline
714.49	droplet	A	1	baseline	0	11	baseline
715.79	droplet	A	1	baseline	0	11	baseline
721.955	droplet	A	1	baseline	0	11	baseline
724.57	droplet	A	1	baseline	0	11	baseline
727.07	droplet	A	1	baseline	0	11	baseline
728.16	droplet	A	1	baseline	0	11	baseline
732.665	droplet	A	1	baseline	0	11	baseline
753.73	droplet	A	1	baseline	0	11	baseline
780.555	droplet	A	1	baseline	0	11	baseline
791.23	droplet	A	1	baseline	1	11	baseline
794.84	droplet	A	1	baseline	0	11	baseline
797.53	droplet	A	1	baseline	0	11	baseline
809.18	droplet	A	1	baseline	1	11	baseline
811.315	droplet	A	1	baseline	0	11	baseline
814.365	droplet	A	1	baseline	0	11	baseline
817.865	droplet	A	1	baseline	0	11	baseline
822.18	droplet	A	1	baseline	0	11	baseline
825.33	droplet	A	1	baseline	0	11	baseline
830.48	droplet	A	1	baseline	0	11	baseline
833.515	droplet	A	1	baseline	0	11	baseline
839.98	droplet	A	1	baseline	0	11	baseline
842.59	droplet	A	1	baseline	0	11	baseline
849.225	droplet	A	1	baseline	0	11	baseline
852.035	droplet	A	1	baseline	0	11	baseline
854.99	droplet	A	1	baseline	0	11	baseline
858.985	droplet	A	1	baseline	0	11	baseline
864.965	droplet	A	1	baseline	0	11	baseline
870.385	droplet	A	1	baseline	0	11	baseline
872.965	droplet	A	1	baseline	0	11	baseline
876.87	droplet	A	1	baseline	0	11	baseline
882.205	droplet	A	1	baseline	0	11	baseline
885.82	droplet	A	1	baseline	0	11	baseline
891.865	droplet	A	1	baseline	0	11	baseline
896.04	droplet	A	1	baseline	0	11	baseline
903.905	droplet	A	1	baseline	0	11	baseline
906.845	droplet	A	1	baseline	0	11	baseline
910.97	droplet	A	1	baseline	0	11	baseline
940.005	droplet	A	1	baseline	0	11	baseline
941.805	droplet	A	1	baseline	0	11	baseline
946.99	droplet	A	1	baseline	0	11	baseline
951.18	droplet	A	1	baseline	0	11	baseline
957.44	droplet	A	1	baseline	0	11	baseline
962.865	droplet	A	1	baseline	0	11	baseline
974.925	droplet	A	1	baseline	1	11	baseline
977.085	droplet	A	1	baseline	0	11	baseline
978.285	droplet	A	1	baseline	0	11	baseline
1006.97	droplet	A	1	baseline	1	11	baseline
1011.34	droplet	A	1	baseline	0	11	baseline
1014.32	droplet	A	1	baseline	0	11	baseline
1016.16	droplet	A	1	baseline	0	11	baseline
1020.665	droplet	A	1	baseline	0	11	baseline
1023.42	droplet	A	1	baseline	0	11	baseline
1025.1	droplet	A	1	baseline	0	11	baseline
1028.305	droplet	A	1	baseline	0	11	baseline
1030.58	droplet	A	1	baseline	0	11	baseline
1033.935	droplet	A	1	baseline	0	11	baseline
1035.2	droplet	A	1	baseline	0	11	baseline
1039.44	droplet	A	1	baseline	0	11	baseline
1046.665	droplet	A	1	baseline	0	11	baseline
1051.095	droplet	A	1	baseline	0	11	baseline
1056.73	droplet	A	1	baseline	0	11	baseline
1059.405	droplet	A	1	baseline	0	11	baseline
1069.965	droplet	A	1	baseline	0	11	baseline
1075.05	droplet	A	1	baseline	0	11	baseline
1090.265	droplet	A	1	baseline	0	11	baseline
1117.975	droplet	A	1	baseline	0	11	baseline
1124.36	droplet	A	1	baseline	0	11	baseline
1126.62	droplet	A	1	baseline	0	11	baseline
1131.385	droplet	A	1	baseline	0	11	baseline
1135.505	droplet	A	1	baseline	0	11	baseline
1137.26	droplet	A	1	baseline	0	11	baseline
1141.18	droplet	A	1	baseline	0	11	baseline
1146.1	droplet	A	1	baseline	0	11	baseline
1150.225	droplet	A	1	baseline	0	11	baseline
1151.355	droplet	A	1	baseline	0	11	baseline
1154.265	droplet	A	1	baseline	0	11	baseline
1157.13	droplet	A	1	baseline	0	11	baseline
1164.25	droplet	A	1	baseline	0	11	baseline
1168.01	droplet	A	1	baseline	0	11	baseline
1174.485	droplet	A	1	baseline	0	11	baseline
1178.345	droplet	A	1	baseline	0	11	baseline
1184.285	droplet	A	1	baseline	0	11	baseline
1186.53	droplet	A	1	baseline	0	11	baseline
1193.15	droplet	A	1	baseline	0	11	baseline
1204.665	droplet	A	1	baseline	0	11	baseline
1207.405	droplet	A	1	baseline	0	11	baseline
1211.135	droplet	A	1	baseline	0	11	baseline
1213.55	droplet	A	1	baseline	0	11	baseline
1214.145	droplet	A	1	baseline	0	11	baseline
1218.8	droplet	A	1	baseline	0	11	baseline
1221.625	droplet	A	1	baseline	0	11	baseline
1227.165	droplet	A	1	baseline	0	11	baseline
1232.55	droplet	A	1	baseline	0	11	baseline
1238.235	droplet	A	1	baseline	0	11	baseline
1240.24	droplet	A	1	baseline	0	11	baseline
1250.545	droplet	A	1	baseline	0	11	baseline
1252.635	droplet	A	1	baseline	0	11	baseline
1259.885	droplet	A	1	baseline	0	11	baseline
1262.67	droplet	A	1	baseline	0	11	baseline
1263.33	droplet	A	1	baseline	0	11	baseline
1269.505	droplet	A	1	baseline	0	11	baseline
1272.47	droplet	A	1	baseline	0	11	baseline
1281.95	droplet	A	1	baseline	0	11	baseline
1287.275	droplet	A	1	baseline	0	11	baseline
1353.46	droplet	A	1	baseline	1	11	baseline
1421.77	droplet	A	1	baseline	1	11	baseline
1423.9	droplet	A	1	baseline	0	11	baseline
1424.575	droplet	A	1	baseline	0	11	baseline
1430.305	droplet	A	1	baseline	0	11	baseline
1438.78	droplet	A	1	baseline	0	11	baseline
1445.815	droplet	A	1	baseline	0	11	baseline
1559.2	droplet	A	1	baseline	1	11	baseline
1561.01	droplet	A	1	baseline	0	11	baseline
1566.035	droplet	A	1	baseline	0	11	baseline
1692.965	droplet	A	1	baseline	1	11	baseline
1695.77	droplet	A	1	baseline	0	11	baseline
1700.645	droplet	A	1	baseline	0	11	baseline
1711.39	droplet	A	1	baseline	0	11	baseline
1713.46	droplet	A	1	baseline	0	11	baseline
1725.065	droplet	A	1	baseline	1	11	baseline
9.335	dumbo	B	1	baseline	0	12	baseline
28.615	dumbo	B	1	baseline	1	12	baseline
36.395	dumbo	B	1	baseline	0	12	baseline
44.565	dumbo	B	1	baseline	1	12	baseline
62.97	dumbo	B	1	baseline	1	12	baseline
74.35	dumbo	B	1	baseline	1	12	baseline
75.54	dumbo	B	1	baseline	0	12	baseline
114.525	dumbo	B	1	baseline	1	12	baseline
128.14	dumbo	B	1	baseline	0	12	baseline
130.21	dumbo	B	1	baseline	0	12	baseline
132.895	dumbo	B	1	baseline	0	12	baseline
133.895	dumbo	B	1	baseline	0	12	baseline
148.505	dumbo	B	1	baseline	1	12	baseline
149.925	dumbo	B	1	baseline	0	12	baseline
156.27	dumbo	B	1	baseline	0	12	baseline
157.515	dumbo	B	1	baseline	0	12	baseline
160.89	dumbo	B	1	baseline	0	12	baseline
164.435	dumbo	B	1	baseline	0	12	baseline
178.195	dumbo	B	1	baseline	1	12	baseline
181.325	dumbo	B	1	baseline	0	12	baseline
191.035	dumbo	B	1	baseline	0	12	baseline
192.335	dumbo	B	1	baseline	0	12	baseline
197.035	dumbo	B	1	baseline	0	12	baseline
224.035	dumbo	B	1	baseline	0	12	baseline
257.305	dumbo	B	1	baseline	0	12	baseline
259.745	dumbo	B	1	baseline	0	12	baseline
260.725	dumbo	B	1	baseline	0	12	baseline
264.66	dumbo	B	1	baseline	0	12	baseline
270.22	dumbo	B	1	baseline	0	12	baseline
284.48	dumbo	B	1	baseline	0	12	baseline
286.385	dumbo	B	1	baseline	0	12	baseline
289.05	dumbo	B	1	baseline	0	12	baseline
290.14	dumbo	B	1	baseline	0	12	baseline
294.79	dumbo	B	1	baseline	0	12	baseline
296.945	dumbo	B	1	baseline	0	12	baseline
301.095	dumbo	B	1	baseline	0	12	baseline
303.345	dumbo	B	1	baseline	0	12	baseline
323.735	dumbo	B	1	baseline	1	12	baseline
336.225	dumbo	B	1	baseline	0	12	baseline
339.155	dumbo	B	1	baseline	0	12	baseline
341.855	dumbo	B	1	baseline	0	12	baseline
344.31	dumbo	B	1	baseline	0	12	baseline
401.16	dumbo	B	1	baseline	0	12	baseline
402.815	dumbo	B	1	baseline	0	12	baseline
405.42	dumbo	B	1	baseline	0	12	baseline
408.665	dumbo	B	1	baseline	0	12	baseline
413.04	dumbo	B	1	baseline	0	12	baseline
417.955	dumbo	B	1	baseline	0	12	baseline
421.735	dumbo	B	1	baseline	0	12	baseline
424.98	dumbo	B	1	baseline	0	12	baseline
429.265	dumbo	B	1	baseline	0	12	baseline
430.64	dumbo	B	1	baseline	0	12	baseline
434.905	dumbo	B	1	baseline	0	12	baseline
454.75	dumbo	B	1	baseline	1	12	baseline
456.63	dumbo	B	1	baseline	0	12	baseline
457.735	dumbo	B	1	baseline	0	12	baseline
525.705	dumbo	B	1	baseline	0	12	baseline
529.85	dumbo	B	1	baseline	0	12	baseline
533.13	dumbo	B	1	baseline	0	12	baseline
544.355	dumbo	B	1	baseline	0	12	baseline
548.995	dumbo	B	1	baseline	0	12	baseline
886.095	dumbo	B	1	baseline	0	12	baseline
889.34	dumbo	B	1	baseline	0	12	baseline
898.19	dumbo	B	1	baseline	0	12	baseline
906.2	dumbo	B	1	baseline	0	12	baseline
911.485	dumbo	B	1	baseline	0	12	baseline
935.185	dumbo	B	1	baseline	1	12	baseline
940.54	dumbo	B	1	baseline	0	12	baseline
956.425	dumbo	B	1	baseline	1	12	baseline
1096.06	dumbo	B	1	baseline	0	12	baseline
1122.305	dumbo	B	1	baseline	1	12	baseline
1138.19	dumbo	B	1	baseline	0	12	baseline
1146.385	dumbo	B	1	baseline	0	12	baseline
1151.485	dumbo	B	1	baseline	0	12	baseline
1155.905	dumbo	B	1	baseline	0	12	baseline
1161.505	dumbo	B	1	baseline	0	12	baseline
1170.76	dumbo	B	1	baseline	0	12	baseline
1177.84	dumbo	B	1	baseline	0	12	baseline
1181.86	dumbo	B	1	baseline	0	12	baseline
1186.91	dumbo	B	1	baseline	0	12	baseline
1191.955	dumbo	B	1	baseline	0	12	baseline
1211.88	dumbo	B	1	baseline	1	12	baseline
1296.52	dumbo	B	1	baseline	1	12	baseline
1302.268	dumbo	B	1	baseline	0	12	baseline
1658.275	dumbo	B	1	baseline	1	12	baseline
1714.53	dumbo	B	1	baseline	0	12	baseline
1738.115	dumbo	B	1	baseline	0	12	baseline
3.065	eddy	A	1	baseline	0	13	baseline
5.175	eddy	A	1	baseline	0	13	baseline
8.3	eddy	A	1	baseline	0	13	baseline
13.425	eddy	A	1	baseline	0	13	baseline
28.01	eddy	A	1	baseline	1	13	baseline
30.145	eddy	A	1	baseline	0	13	baseline
31.525	eddy	A	1	baseline	0	13	baseline
39.345	eddy	A	1	baseline	0	13	baseline
42.225	eddy	A	1	baseline	0	13	baseline
50.1	eddy	A	1	baseline	1	13	baseline
71.265	eddy	A	1	baseline	1	13	baseline
84.925	eddy	A	1	baseline	1	13	baseline
134.405	eddy	A	1	baseline	1	13	baseline
140.455	eddy	A	1	baseline	0	13	baseline
180.915	eddy	A	1	baseline	0	13	baseline
192.94	eddy	A	1	baseline	1	13	baseline
231.24	eddy	A	1	baseline	1	13	baseline
243.75	eddy	A	1	baseline	1	13	baseline
248.64	eddy	A	1	baseline	0	13	baseline
250.065	eddy	A	1	baseline	0	13	baseline
254.64	eddy	A	1	baseline	0	13	baseline
260.31	eddy	A	1	baseline	0	13	baseline
268.59	eddy	A	1	baseline	0	13	baseline
273.055	eddy	A	1	baseline	0	13	baseline
276.56	eddy	A	1	baseline	0	13	baseline
282.78	eddy	A	1	baseline	0	13	baseline
292.785	eddy	A	1	baseline	0	13	baseline
296.56	eddy	A	1	baseline	0	13	baseline
325.54	eddy	A	1	baseline	1	13	baseline
330.875	eddy	A	1	baseline	0	13	baseline
335.265	eddy	A	1	baseline	0	13	baseline
341.765	eddy	A	1	baseline	0	13	baseline
349.72	eddy	A	1	baseline	0	13	baseline
354.52	eddy	A	1	baseline	0	13	baseline
358.49	eddy	A	1	baseline	0	13	baseline
363.04	eddy	A	1	baseline	0	13	baseline
366.86	eddy	A	1	baseline	0	13	baseline
371.785	eddy	A	1	baseline	0	13	baseline
378.62	eddy	A	1	baseline	0	13	baseline
385.08	eddy	A	1	baseline	0	13	baseline
389.825	eddy	A	1	baseline	0	13	baseline
394.885	eddy	A	1	baseline	0	13	baseline
399.2	eddy	A	1	baseline	0	13	baseline
405.105	eddy	A	1	baseline	0	13	baseline
408.705	eddy	A	1	baseline	0	13	baseline
412.945	eddy	A	1	baseline	0	13	baseline
418.27	eddy	A	1	baseline	0	13	baseline
429.82	eddy	A	1	baseline	0	13	baseline
432.195	eddy	A	1	baseline	0	13	baseline
432.735	eddy	A	1	baseline	0	13	baseline
437.77	eddy	A	1	baseline	0	13	baseline
442.855	eddy	A	1	baseline	0	13	baseline
449.74	eddy	A	1	baseline	0	13	baseline
502.57	eddy	A	1	baseline	1	13	baseline
543	eddy	A	1	baseline	1	13	baseline
550.39	eddy	A	1	baseline	0	13	baseline
558.77	eddy	A	1	baseline	0	13	baseline
566.755	eddy	A	1	baseline	0	13	baseline
577.65	eddy	A	1	baseline	0	13	baseline
586.205	eddy	A	1	baseline	0	13	baseline
591.25	eddy	A	1	baseline	0	13	baseline
598.7	eddy	A	1	baseline	0	13	baseline
605.995	eddy	A	1	baseline	0	13	baseline
607.025	eddy	A	1	baseline	0	13	baseline
617.715	eddy	A	1	baseline	0	13	baseline
625.855	eddy	A	1	baseline	0	13	baseline
635.235	eddy	A	1	baseline	0	13	baseline
647.365	eddy	A	1	baseline	0	13	baseline
655.4	eddy	A	1	baseline	0	13	baseline
738.88	eddy	A	1	baseline	0	13	baseline
749.66	eddy	A	1	baseline	0	13	baseline
751.73	eddy	A	1	baseline	0	13	baseline
760.27	eddy	A	1	baseline	0	13	baseline
772.375	eddy	A	1	baseline	0	13	baseline
775.69	eddy	A	1	baseline	0	13	baseline
783.375	eddy	A	1	baseline	0	13	baseline
792.165	eddy	A	1	baseline	0	13	baseline
808.935	eddy	A	1	baseline	0	13	baseline
819.445	eddy	A	1	baseline	0	13	baseline
827.71	eddy	A	1	baseline	0	13	baseline
838.125	eddy	A	1	baseline	0	13	baseline
844.675	eddy	A	1	baseline	0	13	baseline
852.93	eddy	A	1	baseline	0	13	baseline
856.915	eddy	A	1	baseline	0	13	baseline
864.89	eddy	A	1	baseline	0	13	baseline
874.71	eddy	A	1	baseline	0	13	baseline
883.005	eddy	A	1	baseline	0	13	baseline
960.365	eddy	A	1	baseline	0	13	baseline
968.01	eddy	A	1	baseline	0	13	baseline
969.525	eddy	A	1	baseline	0	13	baseline
974.97	eddy	A	1	baseline	0	13	baseline
985.455	eddy	A	1	baseline	0	13	baseline
993.45	eddy	A	1	baseline	0	13	baseline
1003.16	eddy	A	1	baseline	0	13	baseline
1014.875	eddy	A	1	baseline	0	13	baseline
1025.61	eddy	A	1	baseline	0	13	baseline
1034.865	eddy	A	1	baseline	0	13	baseline
1104.39	eddy	A	1	baseline	1	13	baseline
1113.64	eddy	A	1	baseline	0	13	baseline
1114.23	eddy	A	1	baseline	0	13	baseline
1123.805	eddy	A	1	baseline	0	13	baseline
1166.215	eddy	A	1	baseline	1	13	baseline
1171.33	eddy	A	1	baseline	0	13	baseline
1180.945	eddy	A	1	baseline	0	13	baseline
1188.325	eddy	A	1	baseline	0	13	baseline
1197.455	eddy	A	1	baseline	0	13	baseline
1203.455	eddy	A	1	baseline	0	13	baseline
1217.2	eddy	A	1	baseline	0	13	baseline
1218.875	eddy	A	1	baseline	0	13	baseline
1221.785	eddy	A	1	baseline	0	13	baseline
1260.32	eddy	A	1	baseline	1	13	baseline
1318.02	eddy	A	1	baseline	1	13	baseline
1320.635	eddy	A	1	baseline	0	13	baseline
1328.925	eddy	A	1	baseline	0	13	baseline
1342.795	eddy	A	1	baseline	0	13	baseline
1345.145	eddy	A	1	baseline	0	13	baseline
1438.14	eddy	A	1	baseline	1	13	baseline
1441.4	eddy	A	1	baseline	0	13	baseline
1442.99	eddy	A	1	baseline	0	13	baseline
1477.305	eddy	A	1	baseline	0	13	baseline
1494.25	eddy	A	1	baseline	1	13	baseline
1642.135	eddy	A	1	baseline	1	13	baseline
0.55	fang	B	1	baseline	0	14	baseline
9.93	fang	B	1	baseline	1	14	baseline
12.955	fang	B	1	baseline	0	14	baseline
15.365	fang	B	1	baseline	0	14	baseline
16.115	fang	B	1	baseline	0	14	baseline
18.855	fang	B	1	baseline	0	14	baseline
22.14	fang	B	1	baseline	0	14	baseline
25.875	fang	B	1	baseline	0	14	baseline
30.31	fang	B	1	baseline	0	14	baseline
35.2	fang	B	1	baseline	0	14	baseline
35.99	fang	B	1	baseline	0	14	baseline
40.635	fang	B	1	baseline	0	14	baseline
58.01	fang	B	1	baseline	1	14	baseline
64.325	fang	B	1	baseline	1	14	baseline
72.765	fang	B	1	baseline	0	14	baseline
79.355	fang	B	1	baseline	0	14	baseline
96.79	fang	B	1	baseline	1	14	baseline
108.385	fang	B	1	baseline	1	14	baseline
112.32	fang	B	1	baseline	0	14	baseline
116.49	fang	B	1	baseline	0	14	baseline
120.04	fang	B	1	baseline	0	14	baseline
123.445	fang	B	1	baseline	0	14	baseline
128.17	fang	B	1	baseline	0	14	baseline
131.565	fang	B	1	baseline	0	14	baseline
135.87	fang	B	1	baseline	0	14	baseline
143.73	fang	B	1	baseline	0	14	baseline
145.55	fang	B	1	baseline	0	14	baseline
146.92	fang	B	1	baseline	0	14	baseline
187.445	fang	B	1	baseline	1	14	baseline
198.38	fang	B	1	baseline	1	14	baseline
200.975	fang	B	1	baseline	0	14	baseline
205.775	fang	B	1	baseline	0	14	baseline
206.785	fang	B	1	baseline	0	14	baseline
208.905	fang	B	1	baseline	0	14	baseline
212.335	fang	B	1	baseline	0	14	baseline
213.295	fang	B	1	baseline	0	14	baseline
216.45	fang	B	1	baseline	0	14	baseline
220.375	fang	B	1	baseline	0	14	baseline
225.04	fang	B	1	baseline	0	14	baseline
227.37	fang	B	1	baseline	0	14	baseline
232.29	fang	B	1	baseline	0	14	baseline
235.245	fang	B	1	baseline	0	14	baseline
238.785	fang	B	1	baseline	0	14	baseline
242.185	fang	B	1	baseline	0	14	baseline
245.215	fang	B	1	baseline	0	14	baseline
251.245	fang	B	1	baseline	0	14	baseline
256.5	fang	B	1	baseline	0	14	baseline
277.86	fang	B	1	baseline	1	14	baseline
280.725	fang	B	1	baseline	0	14	baseline
283.175	fang	B	1	baseline	0	14	baseline
285.185	fang	B	1	baseline	0	14	baseline
288.275	fang	B	1	baseline	0	14	baseline
291.215	fang	B	1	baseline	0	14	baseline
292.15	fang	B	1	baseline	0	14	baseline
303.655	fang	B	1	baseline	1	14	baseline
307.955	fang	B	1	baseline	0	14	baseline
311.785	fang	B	1	baseline	0	14	baseline
315.93	fang	B	1	baseline	0	14	baseline
320.635	fang	B	1	baseline	0	14	baseline
326.745	fang	B	1	baseline	0	14	baseline
327.385	fang	B	1	baseline	0	14	baseline
332.27	fang	B	1	baseline	0	14	baseline
337.555	fang	B	1	baseline	0	14	baseline
342.845	fang	B	1	baseline	0	14	baseline
348.235	fang	B	1	baseline	0	14	baseline
353.09	fang	B	1	baseline	0	14	baseline
359.235	fang	B	1	baseline	0	14	baseline
374.66	fang	B	1	baseline	0	14	baseline
378.4	fang	B	1	baseline	0	14	baseline
381.445	fang	B	1	baseline	0	14	baseline
385.545	fang	B	1	baseline	0	14	baseline
389.05	fang	B	1	baseline	0	14	baseline
391.35	fang	B	1	baseline	0	14	baseline
397.925	fang	B	1	baseline	0	14	baseline
403.42	fang	B	1	baseline	0	14	baseline
408.96	fang	B	1	baseline	0	14	baseline
414.235	fang	B	1	baseline	0	14	baseline
419.325	fang	B	1	baseline	0	14	baseline
427.78	fang	B	1	baseline	0	14	baseline
447.27	fang	B	1	baseline	1	14	baseline
458.085	fang	B	1	baseline	1	14	baseline
460.3	fang	B	1	baseline	0	14	baseline
463.125	fang	B	1	baseline	0	14	baseline
466.685	fang	B	1	baseline	0	14	baseline
470.49	fang	B	1	baseline	0	14	baseline
472.585	fang	B	1	baseline	0	14	baseline
473.385	fang	B	1	baseline	0	14	baseline
476.625	fang	B	1	baseline	0	14	baseline
478.82	fang	B	1	baseline	0	14	baseline
480.1	fang	B	1	baseline	0	14	baseline
483.355	fang	B	1	baseline	0	14	baseline
488.19	fang	B	1	baseline	0	14	baseline
491.805	fang	B	1	baseline	0	14	baseline
495.735	fang	B	1	baseline	0	14	baseline
500.985	fang	B	1	baseline	0	14	baseline
501.805	fang	B	1	baseline	0	14	baseline
507.725	fang	B	1	baseline	0	14	baseline
510.895	fang	B	1	baseline	0	14	baseline
553.335	fang	B	1	baseline	0	14	baseline
559.16	fang	B	1	baseline	0	14	baseline
563.91	fang	B	1	baseline	0	14	baseline
566.935	fang	B	1	baseline	0	14	baseline
586.145	fang	B	1	baseline	0	14	baseline
624.295	fang	B	1	baseline	1	14	baseline
629.3	fang	B	1	baseline	0	14	baseline
646.905	fang	B	1	baseline	1	14	baseline
651.955	fang	B	1	baseline	0	14	baseline
652.965	fang	B	1	baseline	0	14	baseline
660.82	fang	B	1	baseline	0	14	baseline
666.015	fang	B	1	baseline	0	14	baseline
668.765	fang	B	1	baseline	0	14	baseline
674.2	fang	B	1	baseline	0	14	baseline
676.31	fang	B	1	baseline	0	14	baseline
680.22	fang	B	1	baseline	0	14	baseline
683.265	fang	B	1	baseline	0	14	baseline
688.045	fang	B	1	baseline	0	14	baseline
691.08	fang	B	1	baseline	0	14	baseline
701.345	fang	B	1	baseline	0	14	baseline
706.925	fang	B	1	baseline	0	14	baseline
717.16	fang	B	1	baseline	0	14	baseline
721.105	fang	B	1	baseline	0	14	baseline
723.865	fang	B	1	baseline	0	14	baseline
737.17	fang	B	1	baseline	0	14	baseline
756.205	fang	B	1	baseline	1	14	baseline
758.25	fang	B	1	baseline	0	14	baseline
766.995	fang	B	1	baseline	0	14	baseline
780.53	fang	B	1	baseline	1	14	baseline
786.38	fang	B	1	baseline	0	14	baseline
794.275	fang	B	1	baseline	0	14	baseline
797.965	fang	B	1	baseline	0	14	baseline
799.91	fang	B	1	baseline	0	14	baseline
803.375	fang	B	1	baseline	0	14	baseline
820.82	fang	B	1	baseline	0	14	baseline
823.995	fang	B	1	baseline	0	14	baseline
828.54	fang	B	1	baseline	0	14	baseline
832.13	fang	B	1	baseline	0	14	baseline
835.81	fang	B	1	baseline	0	14	baseline
843.085	fang	B	1	baseline	0	14	baseline
846.5	fang	B	1	baseline	0	14	baseline
849.485	fang	B	1	baseline	0	14	baseline
855.17	fang	B	1	baseline	0	14	baseline
890.05	fang	B	1	baseline	1	14	baseline
903.275	fang	B	1	baseline	1	14	baseline
904.82	fang	B	1	baseline	0	14	baseline
906.655	fang	B	1	baseline	0	14	baseline
910.79	fang	B	1	baseline	0	14	baseline
914.49	fang	B	1	baseline	0	14	baseline
915.735	fang	B	1	baseline	0	14	baseline
918.77	fang	B	1	baseline	0	14	baseline
925.565	fang	B	1	baseline	0	14	baseline
948.05	fang	B	1	baseline	0	14	baseline
950.5	fang	B	1	baseline	0	14	baseline
951.44	fang	B	1	baseline	0	14	baseline
954.845	fang	B	1	baseline	0	14	baseline
958.74	fang	B	1	baseline	0	14	baseline
961.34	fang	B	1	baseline	0	14	baseline
965.795	fang	B	1	baseline	0	14	baseline
968.375	fang	B	1	baseline	0	14	baseline
972.645	fang	B	1	baseline	0	14	baseline
976.585	fang	B	1	baseline	0	14	baseline
1056.32	fang	B	1	baseline	1	14	baseline
1060.445	fang	B	1	baseline	0	14	baseline
1093.9	fang	B	1	baseline	1	14	baseline
1184.95	fang	B	1	baseline	1	14	baseline
1186.725	fang	B	1	baseline	0	14	baseline
1201.36	fang	B	1	baseline	1	14	baseline
1202.12	fang	B	1	baseline	0	14	baseline
1207.7	fang	B	1	baseline	0	14	baseline
1212.24	fang	B	1	baseline	0	14	baseline
1217.05	fang	B	1	baseline	0	14	baseline
1218.455	fang	B	1	baseline	0	14	baseline
1221.705	fang	B	1	baseline	0	14	baseline
1222.9	fang	B	1	baseline	0	14	baseline
1233.235	fang	B	1	baseline	0	14	baseline
1237.605	fang	B	1	baseline	0	14	baseline
1238.88	fang	B	1	baseline	0	14	baseline
1245.15	fang	B	1	baseline	0	14	baseline
1249.58	fang	B	1	baseline	0	14	baseline
1253.825	fang	B	1	baseline	0	14	baseline
1254.695	fang	B	1	baseline	0	14	baseline
1259.36	fang	B	1	baseline	0	14	baseline
1269.205	fang	B	1	baseline	0	14	baseline
1275.315	fang	B	1	baseline	0	14	baseline
1285.695	fang	B	1	baseline	0	14	baseline
1289.165	fang	B	1	baseline	0	14	baseline
1291.955	fang	B	1	baseline	0	14	baseline
1313.44	fang	B	1	baseline	0	14	baseline
1315.745	fang	B	1	baseline	0	14	baseline
1320.165	fang	B	1	baseline	0	14	baseline
1321.91	fang	B	1	baseline	0	14	baseline
1331.57	fang	B	1	baseline	0	14	baseline
1395.88	fang	B	1	baseline	1	14	baseline
1406.27	fang	B	1	baseline	0	14	baseline
1436.16	fang	B	1	baseline	0	14	baseline
1495.615	fang	B	1	baseline	0	14	baseline
1643.825	fang	B	1	baseline	1	14	baseline
1650.73	fang	B	1	baseline	0	14	baseline
1656.305	fang	B	1	baseline	0	14	baseline
1667.925	fang	B	1	baseline	0	14	baseline
1670.1	fang	B	1	baseline	0	14	baseline
1675.195	fang	B	1	baseline	0	14	baseline
1679.25	fang	B	1	baseline	0	14	baseline
1686.28	fang	B	1	baseline	0	14	baseline
1691.52	fang	B	1	baseline	0	14	baseline
1698.79	fang	B	1	baseline	0	14	baseline
1702.555	fang	B	1	baseline	0	14	baseline
1712.125	fang	B	1	baseline	0	14	baseline
1714.63	fang	B	1	baseline	0	14	baseline
1715.67	fang	B	1	baseline	0	14	baseline
1739.27	fang	B	1	baseline	1	14	baseline
1741.42	fang	B	1	baseline	0	14	baseline
1746.765	fang	B	1	baseline	0	14	baseline
1749.19	fang	B	1	baseline	0	14	baseline
1755.415	fang	B	1	baseline	0	14	baseline
1759.765	fang	B	1	baseline	0	14	baseline
1765.39	fang	B	1	baseline	0	14	baseline
12.195	fishy	A	1	baseline	0	15	baseline
14.62	fishy	A	1	baseline	0	15	baseline
29.48	fishy	A	1	baseline	1	15	baseline
90.86	fishy	A	1	baseline	0	15	baseline
110.65	fishy	A	1	baseline	1	15	baseline
121.675	fishy	A	1	baseline	0	15	baseline
123.385	fishy	A	1	baseline	0	15	baseline
129.855	fishy	A	1	baseline	0	15	baseline
146.025	fishy	A	1	baseline	1	15	baseline
166.83	fishy	A	1	baseline	0	15	baseline
176.97	fishy	A	1	baseline	0	15	baseline
178.075	fishy	A	1	baseline	0	15	baseline
184.815	fishy	A	1	baseline	0	15	baseline
206.405	fishy	A	1	baseline	1	15	baseline
218.035	fishy	A	1	baseline	1	15	baseline
249.825	fishy	A	1	baseline	1	15	baseline
294.545	fishy	A	1	baseline	1	15	baseline
315.135	fishy	A	1	baseline	1	15	baseline
357.595	fishy	A	1	baseline	1	15	baseline
361.71	fishy	A	1	baseline	0	15	baseline
371.31	fishy	A	1	baseline	0	15	baseline
372.155	fishy	A	1	baseline	0	15	baseline
372.98	fishy	A	1	baseline	0	15	baseline
377.29	fishy	A	1	baseline	0	15	baseline
397.73	fishy	A	1	baseline	1	15	baseline
401.92	fishy	A	1	baseline	0	15	baseline
402.68	fishy	A	1	baseline	0	15	baseline
406.94	fishy	A	1	baseline	0	15	baseline
412.445	fishy	A	1	baseline	0	15	baseline
419.755	fishy	A	1	baseline	0	15	baseline
428.92	fishy	A	1	baseline	0	15	baseline
439.295	fishy	A	1	baseline	0	15	baseline
475.52	fishy	A	1	baseline	1	15	baseline
529.095	fishy	A	1	baseline	1	15	baseline
544.575	fishy	A	1	baseline	1	15	baseline
550.415	fishy	A	1	baseline	0	15	baseline
552.61	fishy	A	1	baseline	0	15	baseline
611.775	fishy	A	1	baseline	0	15	baseline
662.99	fishy	A	1	baseline	0	15	baseline
700.845	fishy	A	1	baseline	0	15	baseline
716.845	fishy	A	1	baseline	0	15	baseline
718.51	fishy	A	1	baseline	0	15	baseline
725.01	fishy	A	1	baseline	0	15	baseline
727.57	fishy	A	1	baseline	0	15	baseline
772.04	fishy	A	1	baseline	0	15	baseline
773.21	fishy	A	1	baseline	0	15	baseline
785.27	fishy	A	1	baseline	0	15	baseline
790.705	fishy	A	1	baseline	0	15	baseline
793.12	fishy	A	1	baseline	0	15	baseline
856.505	fishy	A	1	baseline	1	15	baseline
868.155	fishy	A	1	baseline	0	15	baseline
883.095	fishy	A	1	baseline	0	15	baseline
886.315	fishy	A	1	baseline	0	15	baseline
890.695	fishy	A	1	baseline	0	15	baseline
903.795	fishy	A	1	baseline	0	15	baseline
905.88	fishy	A	1	baseline	0	15	baseline
940.09	fishy	A	1	baseline	1	15	baseline
1015.635	fishy	A	1	baseline	0	15	baseline
1025.565	fishy	A	1	baseline	0	15	baseline
1034.22	fishy	A	1	baseline	0	15	baseline
1035.785	fishy	A	1	baseline	0	15	baseline
1069.41	fishy	A	1	baseline	1	15	baseline
1098.79	fishy	A	1	baseline	0	15	baseline
1101.14	fishy	A	1	baseline	0	15	baseline
1176.89	fishy	A	1	baseline	1	15	baseline
1187.035	fishy	A	1	baseline	0	15	baseline
1198.74	fishy	A	1	baseline	0	15	baseline
1308.585	fishy	A	1	baseline	0	15	baseline
1309.38	fishy	A	1	baseline	0	15	baseline
1323.77	fishy	A	1	baseline	0	15	baseline
1330.63	fishy	A	1	baseline	0	15	baseline
4.52	ginny	A	1	baseline	0	16	baseline
15.21	ginny	A	1	baseline	1	16	baseline
19.135	ginny	A	1	baseline	0	16	baseline
38.64	ginny	A	1	baseline	1	16	baseline
41.37	ginny	A	1	baseline	0	16	baseline
46.645	ginny	A	1	baseline	0	16	baseline
82.1	ginny	A	1	baseline	0	16	baseline
111.51	ginny	A	1	baseline	1	16	baseline
112.955	ginny	A	1	baseline	0	16	baseline
202.1	ginny	A	1	baseline	0	16	baseline
205.12	ginny	A	1	baseline	0	16	baseline
235.07	ginny	A	1	baseline	0	16	baseline
244.18	ginny	A	1	baseline	0	16	baseline
247.97	ginny	A	1	baseline	0	16	baseline
253.365	ginny	A	1	baseline	0	16	baseline
258.515	ginny	A	1	baseline	0	16	baseline
259.565	ginny	A	1	baseline	0	16	baseline
260.315	ginny	A	1	baseline	0	16	baseline
267.76	ginny	A	1	baseline	0	16	baseline
272.31	ginny	A	1	baseline	0	16	baseline
279.29	ginny	A	1	baseline	0	16	baseline
281.045	ginny	A	1	baseline	0	16	baseline
323.46	ginny	A	1	baseline	0	16	baseline
325.755	ginny	A	1	baseline	0	16	baseline
330.34	ginny	A	1	baseline	0	16	baseline
338.725	ginny	A	1	baseline	0	16	baseline
343.94	ginny	A	1	baseline	0	16	baseline
353.89	ginny	A	1	baseline	0	16	baseline
360.195	ginny	A	1	baseline	0	16	baseline
365.19	ginny	A	1	baseline	0	16	baseline
368.44	ginny	A	1	baseline	0	16	baseline
375.46	ginny	A	1	baseline	0	16	baseline
383.75	ginny	A	1	baseline	0	16	baseline
394.305	ginny	A	1	baseline	1	16	baseline
398.515	ginny	A	1	baseline	0	16	baseline
403.07	ginny	A	1	baseline	0	16	baseline
404.645	ginny	A	1	baseline	0	16	baseline
410.595	ginny	A	1	baseline	0	16	baseline
414.69	ginny	A	1	baseline	0	16	baseline
419.76	ginny	A	1	baseline	0	16	baseline
422.53	ginny	A	1	baseline	0	16	baseline
425.85	ginny	A	1	baseline	0	16	baseline
431.215	ginny	A	1	baseline	0	16	baseline
440.79	ginny	A	1	baseline	0	16	baseline
448.94	ginny	A	1	baseline	0	16	baseline
454.425	ginny	A	1	baseline	0	16	baseline
460.395	ginny	A	1	baseline	0	16	baseline
461.69	ginny	A	1	baseline	0	16	baseline
463.005	ginny	A	1	baseline	0	16	baseline
470.13	ginny	A	1	baseline	0	16	baseline
508.86	ginny	A	1	baseline	0	16	baseline
511.365	ginny	A	1	baseline	0	16	baseline
515.685	ginny	A	1	baseline	0	16	baseline
518.235	ginny	A	1	baseline	0	16	baseline
523.475	ginny	A	1	baseline	0	16	baseline
528.36	ginny	A	1	baseline	0	16	baseline
534.365	ginny	A	1	baseline	0	16	baseline
537.57	ginny	A	1	baseline	0	16	baseline
541.55	ginny	A	1	baseline	0	16	baseline
547.465	ginny	A	1	baseline	0	16	baseline
554.475	ginny	A	1	baseline	0	16	baseline
561.705	ginny	A	1	baseline	0	16	baseline
571.745	ginny	A	1	baseline	0	16	baseline
578.69	ginny	A	1	baseline	0	16	baseline
585.96	ginny	A	1	baseline	0	16	baseline
591.92	ginny	A	1	baseline	0	16	baseline
597.83	ginny	A	1	baseline	0	16	baseline
631.4	ginny	A	1	baseline	1	16	baseline
638.34	ginny	A	1	baseline	0	16	baseline
666.195	ginny	A	1	baseline	0	16	baseline
674.59	ginny	A	1	baseline	0	16	baseline
693.48	ginny	A	1	baseline	1	16	baseline
702.56	ginny	A	1	baseline	0	16	baseline
710.555	ginny	A	1	baseline	0	16	baseline
717.085	ginny	A	1	baseline	0	16	baseline
760.47	ginny	A	1	baseline	0	16	baseline
774.48	ginny	A	1	baseline	1	16	baseline
802.59	ginny	A	1	baseline	1	16	baseline
809.63	ginny	A	1	baseline	0	16	baseline
817.335	ginny	A	1	baseline	0	16	baseline
825.075	ginny	A	1	baseline	0	16	baseline
832.75	ginny	A	1	baseline	0	16	baseline
841.46	ginny	A	1	baseline	0	16	baseline
852.54	ginny	A	1	baseline	0	16	baseline
857.105	ginny	A	1	baseline	0	16	baseline
865.42	ginny	A	1	baseline	0	16	baseline
873.795	ginny	A	1	baseline	0	16	baseline
885.005	ginny	A	1	baseline	0	16	baseline
968.795	ginny	A	1	baseline	0	16	baseline
1017.41	ginny	A	1	baseline	0	16	baseline
1023.835	ginny	A	1	baseline	0	16	baseline
1029.4	ginny	A	1	baseline	0	16	baseline
1046.66	ginny	A	1	baseline	0	16	baseline
1058.215	ginny	A	1	baseline	0	16	baseline
1073.5	ginny	A	1	baseline	0	16	baseline
1089.41	ginny	A	1	baseline	0	16	baseline
1103.5	ginny	A	1	baseline	0	16	baseline
1153.085	ginny	A	1	baseline	1	16	baseline
1161.85	ginny	A	1	baseline	0	16	baseline
1200.575	ginny	A	1	baseline	1	16	baseline
1204.89	ginny	A	1	baseline	0	16	baseline
1210.69	ginny	A	1	baseline	0	16	baseline
1254.15	ginny	A	1	baseline	0	16	baseline
1285.685	ginny	A	1	baseline	0	16	baseline
1293.985	ginny	A	1	baseline	0	16	baseline
1301.37	ginny	A	1	baseline	0	16	baseline
1307.975	ginny	A	1	baseline	0	16	baseline
1332.455	ginny	A	1	baseline	1	16	baseline
1342.99	ginny	A	1	baseline	0	16	baseline
1411.895	ginny	A	1	baseline	1	16	baseline
1638.91	ginny	A	1	baseline	1	16	baseline
1643.045	ginny	A	1	baseline	0	16	baseline
1649.975	ginny	A	1	baseline	1	16	baseline
1662.135	ginny	A	1	baseline	1	16	baseline
1676.34	ginny	A	1	baseline	0	16	baseline
1706.95	ginny	A	1	baseline	1	16	baseline
1714.48	ginny	A	1	baseline	0	16	baseline
1716.665	ginny	A	1	baseline	0	16	baseline
1726.43	ginny	A	1	baseline	0	16	baseline
1735.29	ginny	A	1	baseline	0	16	baseline
1749.435	ginny	A	1	baseline	0	16	baseline
1760.56	ginny	A	1	baseline	0	16	baseline
1767.93	ginny	A	1	baseline	0	16	baseline
1777.74	ginny	A	1	baseline	0	16	baseline
1781.29	ginny	A	1	baseline	0	16	baseline
1790.7	ginny	A	1	baseline	0	16	baseline
10.335	ian	A	1	baseline	0	17	baseline
34.775	ian	A	1	baseline	1	17	baseline
37.455	ian	A	1	baseline	0	17	baseline
40.05	ian	A	1	baseline	0	17	baseline
70.53	ian	A	1	baseline	1	17	baseline
88.54	ian	A	1	baseline	1	17	baseline
122.44	ian	A	1	baseline	0	17	baseline
127.92	ian	A	1	baseline	0	17	baseline
157.78	ian	A	1	baseline	0	17	baseline
206.575	ian	A	1	baseline	1	17	baseline
209.51	ian	A	1	baseline	0	17	baseline
217.11	ian	A	1	baseline	0	17	baseline
219.815	ian	A	1	baseline	0	17	baseline
246.965	ian	A	1	baseline	1	17	baseline
250.4	ian	A	1	baseline	0	17	baseline
255	ian	A	1	baseline	0	17	baseline
260.525	ian	A	1	baseline	0	17	baseline
263.115	ian	A	1	baseline	0	17	baseline
268.445	ian	A	1	baseline	0	17	baseline
277.225	ian	A	1	baseline	0	17	baseline
281.53	ian	A	1	baseline	0	17	baseline
286.23	ian	A	1	baseline	0	17	baseline
288.275	ian	A	1	baseline	0	17	baseline
291.93	ian	A	1	baseline	0	17	baseline
295.965	ian	A	1	baseline	0	17	baseline
296.73	ian	A	1	baseline	0	17	baseline
300.74	ian	A	1	baseline	0	17	baseline
302.39	ian	A	1	baseline	0	17	baseline
306.13	ian	A	1	baseline	0	17	baseline
314.225	ian	A	1	baseline	0	17	baseline
337.18	ian	A	1	baseline	1	17	baseline
342.115	ian	A	1	baseline	0	17	baseline
348.08	ian	A	1	baseline	0	17	baseline
350.79	ian	A	1	baseline	0	17	baseline
372.255	ian	A	1	baseline	1	17	baseline
373.82	ian	A	1	baseline	0	17	baseline
430.415	ian	A	1	baseline	1	17	baseline
488.46	ian	A	1	baseline	0	17	baseline
491.935	ian	A	1	baseline	0	17	baseline
492.74	ian	A	1	baseline	0	17	baseline
507.07	ian	A	1	baseline	0	17	baseline
521.585	ian	A	1	baseline	1	17	baseline
571.11	ian	A	1	baseline	0	17	baseline
577.025	ian	A	1	baseline	0	17	baseline
584.255	ian	A	1	baseline	0	17	baseline
590.59	ian	A	1	baseline	0	17	baseline
596.78	ian	A	1	baseline	0	17	baseline
602.45	ian	A	1	baseline	0	17	baseline
608.305	ian	A	1	baseline	0	17	baseline
617.285	ian	A	1	baseline	0	17	baseline
624.65	ian	A	1	baseline	0	17	baseline
632.86	ian	A	1	baseline	0	17	baseline
638.57	ian	A	1	baseline	0	17	baseline
648.84	ian	A	1	baseline	0	17	baseline
654.485	ian	A	1	baseline	0	17	baseline
663.475	ian	A	1	baseline	0	17	baseline
664.61	ian	A	1	baseline	0	17	baseline
671.46	ian	A	1	baseline	0	17	baseline
679.86	ian	A	1	baseline	0	17	baseline
688.495	ian	A	1	baseline	0	17	baseline
693.235	ian	A	1	baseline	0	17	baseline
700.885	ian	A	1	baseline	0	17	baseline
707.465	ian	A	1	baseline	0	17	baseline
714.935	ian	A	1	baseline	0	17	baseline
721.72	ian	A	1	baseline	0	17	baseline
722.475	ian	A	1	baseline	0	17	baseline
730.15	ian	A	1	baseline	0	17	baseline
801.405	ian	A	1	baseline	0	17	baseline
838.285	ian	A	1	baseline	0	17	baseline
935.625	ian	A	1	baseline	1	17	baseline
948.215	ian	A	1	baseline	0	17	baseline
969.2	ian	A	1	baseline	0	17	baseline
977.955	ian	A	1	baseline	0	17	baseline
984.26	ian	A	1	baseline	0	17	baseline
991.125	ian	A	1	baseline	0	17	baseline
991.75	ian	A	1	baseline	0	17	baseline
998.02	ian	A	1	baseline	0	17	baseline
1007.16	ian	A	1	baseline	0	17	baseline
1008.575	ian	A	1	baseline	0	17	baseline
1015.07	ian	A	1	baseline	0	17	baseline
1022.185	ian	A	1	baseline	0	17	baseline
1029.81	ian	A	1	baseline	0	17	baseline
1040.63	ian	A	1	baseline	0	17	baseline
1049.87	ian	A	1	baseline	0	17	baseline
1060.4	ian	A	1	baseline	0	17	baseline
1077.915	ian	A	1	baseline	0	17	baseline
1087.23	ian	A	1	baseline	0	17	baseline
1229.185	ian	A	1	baseline	0	17	baseline
1241.17	ian	A	1	baseline	0	17	baseline
1242.28	ian	A	1	baseline	0	17	baseline
1246.83	ian	A	1	baseline	0	17	baseline
1312.095	ian	A	1	baseline	1	17	baseline
1314.36	ian	A	1	baseline	0	17	baseline
1332.68	ian	A	1	baseline	1	17	baseline
1333.675	ian	A	1	baseline	0	17	baseline
1478.63	ian	A	1	baseline	0	17	baseline
1514.46	ian	A	1	baseline	1	17	baseline
1532.265	ian	A	1	baseline	0	17	baseline
1533.845	ian	A	1	baseline	0	17	baseline
1576.865	ian	A	1	baseline	1	17	baseline
1578.05	ian	A	1	baseline	0	17	baseline
1663.385	ian	A	1	baseline	1	17	baseline
1694.06	ian	A	1	baseline	1	17	baseline
57.515	jason	B	1	baseline	0	18	baseline
70.475	jason	B	1	baseline	0	18	baseline
104.705	jason	B	1	baseline	1	18	baseline
111.98	jason	B	1	baseline	0	18	baseline
117.955	jason	B	1	baseline	0	18	baseline
122.025	jason	B	1	baseline	0	18	baseline
128.45	jason	B	1	baseline	0	18	baseline
131.95	jason	B	1	baseline	0	18	baseline
132.75	jason	B	1	baseline	0	18	baseline
133.9	jason	B	1	baseline	0	18	baseline
140.95	jason	B	1	baseline	1	18	baseline
163.635	jason	B	1	baseline	0	18	baseline
169.345	jason	B	1	baseline	0	18	baseline
173.81	jason	B	1	baseline	0	18	baseline
181.11	jason	B	1	baseline	0	18	baseline
195.02	jason	B	1	baseline	1	18	baseline
215.43	jason	B	1	baseline	1	18	baseline
238.77	jason	B	1	baseline	1	18	baseline
295.705	jason	B	1	baseline	1	18	baseline
302.97	jason	B	1	baseline	1	18	baseline
304.17	jason	B	1	baseline	0	18	baseline
314.98	jason	B	1	baseline	0	18	baseline
342.295	jason	B	1	baseline	1	18	baseline
343.02	jason	B	1	baseline	0	18	baseline
344	jason	B	1	baseline	0	18	baseline
348.1	jason	B	1	baseline	0	18	baseline
405.42	jason	B	1	baseline	0	18	baseline
414.285	jason	B	1	baseline	1	18	baseline
415.9	jason	B	1	baseline	0	18	baseline
430.605	jason	B	1	baseline	1	18	baseline
438.275	jason	B	1	baseline	0	18	baseline
443.645	jason	B	1	baseline	0	18	baseline
451.385	jason	B	1	baseline	0	18	baseline
458.29	jason	B	1	baseline	0	18	baseline
468.52	jason	B	1	baseline	0	18	baseline
473.94	jason	B	1	baseline	0	18	baseline
482.275	jason	B	1	baseline	0	18	baseline
493.53	jason	B	1	baseline	0	18	baseline
498.83	jason	B	1	baseline	0	18	baseline
506.885	jason	B	1	baseline	0	18	baseline
513.66	jason	B	1	baseline	0	18	baseline
518.715	jason	B	1	baseline	0	18	baseline
527.49	jason	B	1	baseline	0	18	baseline
534.52	jason	B	1	baseline	0	18	baseline
541.025	jason	B	1	baseline	0	18	baseline
548.53	jason	B	1	baseline	0	18	baseline
566.345	jason	B	1	baseline	0	18	baseline
575.52	jason	B	1	baseline	0	18	baseline
585.58	jason	B	1	baseline	0	18	baseline
592.895	jason	B	1	baseline	0	18	baseline
602.77	jason	B	1	baseline	0	18	baseline
608.655	jason	B	1	baseline	0	18	baseline
615.945	jason	B	1	baseline	0	18	baseline
621.04	jason	B	1	baseline	0	18	baseline
626.24	jason	B	1	baseline	0	18	baseline
627.395	jason	B	1	baseline	0	18	baseline
637.865	jason	B	1	baseline	0	18	baseline
641.32	jason	B	1	baseline	0	18	baseline
699.24	jason	B	1	baseline	1	18	baseline
799.815	jason	B	1	baseline	1	18	baseline
[truncated: 30,076 more rows]
