# Supplementary material for: You are How You Eat: Foraging Behavior as a Potential Novel Marker of Rat Affective State
Source: Affect Sci. 2024 Jun 26;5(3):232–45. doi: 10.1007/s42761-024-00242-4 (PMC11461729; doi:10.1007/s42761-024-00242-4)
Supplement: Supplementary file 2 — (csv 908 KB) [file 42761_2024_242_MOESM2_ESM.csv]

timepoint	time	subjectID	colony	decision	uniqueID	cage	treatment
1	2.21	aladdin	A	0	1	F	Back-handling
1	22.345	aladdin	A	1	1	F	Back-handling
1	31.35	aladdin	A	1	1	F	Back-handling
1	40.53	aladdin	A	1	1	F	Back-handling
1	49.2	aladdin	A	1	1	F	Back-handling
1	60.875	aladdin	A	1	1	F	Back-handling
1	69.14	aladdin	A	1	1	F	Back-handling
1	72.83	aladdin	A	0	1	F	Back-handling
1	88.885	aladdin	A	1	1	F	Back-handling
1	104.6	aladdin	A	0	1	F	Back-handling
1	152.09	aladdin	A	1	1	F	Back-handling
1	155.605	aladdin	A	0	1	F	Back-handling
1	165.025	aladdin	A	1	1	F	Back-handling
1	169.065	aladdin	A	0	1	F	Back-handling
1	173.885	aladdin	A	0	1	F	Back-handling
1	177.37	aladdin	A	0	1	F	Back-handling
1	184.795	aladdin	A	0	1	F	Back-handling
1	192.3	aladdin	A	1	1	F	Back-handling
1	200.095	aladdin	A	0	1	F	Back-handling
1	218.1	aladdin	A	1	1	F	Back-handling
1	235.045	aladdin	A	1	1	F	Back-handling
1	255.335	aladdin	A	0	1	F	Back-handling
1	258.385	aladdin	A	0	1	F	Back-handling
1	261.4	aladdin	A	0	1	F	Back-handling
1	278.475	aladdin	A	1	1	F	Back-handling
1	282.2	aladdin	A	0	1	F	Back-handling
1	291.775	aladdin	A	0	1	F	Back-handling
1	294.4	aladdin	A	0	1	F	Back-handling
1	301.685	aladdin	A	1	1	F	Back-handling
1	304.8	aladdin	A	0	1	F	Back-handling
1	309.445	aladdin	A	0	1	F	Back-handling
1	310.095	aladdin	A	0	1	F	Back-handling
1	319.925	aladdin	A	0	1	F	Back-handling
1	322.83	aladdin	A	0	1	F	Back-handling
1	336.825	aladdin	A	1	1	F	Back-handling
1	355.215	aladdin	A	0	1	F	Back-handling
1	364.715	aladdin	A	1	1	F	Back-handling
1	366.57	aladdin	A	0	1	F	Back-handling
1	379.5	aladdin	A	0	1	F	Back-handling
1	382.49	aladdin	A	0	1	F	Back-handling
1	387.635	aladdin	A	0	1	F	Back-handling
1	389.835	aladdin	A	0	1	F	Back-handling
1	395.45	aladdin	A	0	1	F	Back-handling
1	400.18	aladdin	A	0	1	F	Back-handling
1	401.515	aladdin	A	0	1	F	Back-handling
1	404.28	aladdin	A	0	1	F	Back-handling
1	407.755	aladdin	A	0	1	F	Back-handling
1	414.715	aladdin	A	0	1	F	Back-handling
1	417.065	aladdin	A	0	1	F	Back-handling
1	467.62	aladdin	A	1	1	F	Back-handling
1	480.36	aladdin	A	1	1	F	Back-handling
1	482.31	aladdin	A	0	1	F	Back-handling
1	510.04	aladdin	A	1	1	F	Back-handling
1	520.58	aladdin	A	1	1	F	Back-handling
1	522.635	aladdin	A	0	1	F	Back-handling
1	527.795	aladdin	A	0	1	F	Back-handling
1	542.735	aladdin	A	1	1	F	Back-handling
1	562.095	aladdin	A	1	1	F	Back-handling
1	564.295	aladdin	A	0	1	F	Back-handling
1	569.66	aladdin	A	0	1	F	Back-handling
1	572.825	aladdin	A	0	1	F	Back-handling
1	584.22	aladdin	A	0	1	F	Back-handling
1	587.915	aladdin	A	1	1	F	Back-handling
1	590.245	aladdin	A	0	1	F	Back-handling
1	596.15	aladdin	A	0	1	F	Back-handling
1	599.36	aladdin	A	0	1	F	Back-handling
1	602.22	aladdin	A	0	1	F	Back-handling
1	604.725	aladdin	A	0	1	F	Back-handling
1	615.08	aladdin	A	0	1	F	Back-handling
1	618.255	aladdin	A	0	1	F	Back-handling
1	622.275	aladdin	A	0	1	F	Back-handling
1	626.475	aladdin	A	0	1	F	Back-handling
1	638.43	aladdin	A	1	1	F	Back-handling
1	660.5	aladdin	A	1	1	F	Back-handling
1	661.38	aladdin	A	0	1	F	Back-handling
1	682.95	aladdin	A	1	1	F	Back-handling
1	684.215	aladdin	A	0	1	F	Back-handling
1	712.92	aladdin	A	1	1	F	Back-handling
1	721.505	aladdin	A	1	1	F	Back-handling
1	724.94	aladdin	A	0	1	F	Back-handling
1	727.16	aladdin	A	0	1	F	Back-handling
1	731.91	aladdin	A	0	1	F	Back-handling
1	773.31	aladdin	A	1	1	F	Back-handling
1	1292.86	aladdin	A	1	1	F	Back-handling
1	1300.91	aladdin	A	0	1	F	Back-handling
1	1302.07	aladdin	A	0	1	F	Back-handling
1	1303.94	aladdin	A	0	1	F	Back-handling
1	1545.555	aladdin	A	1	1	F	Back-handling
1	1660.84	aladdin	A	1	1	F	Back-handling
1	1678.83	aladdin	A	0	1	F	Back-handling
1	1711.4	aladdin	A	1	1	F	Back-handling
1	1725.165	aladdin	A	1	1	F	Back-handling
1	1727.42	aladdin	A	0	1	F	Back-handling
1	1734.24	aladdin	A	0	1	F	Back-handling
1	6.94	cactus	A	0	2	D	Air-puff
1	14.18	cactus	A	1	2	D	Air-puff
1	27.085	cactus	A	1	2	D	Air-puff
1	40.655	cactus	A	1	2	D	Air-puff
1	43.045	cactus	A	0	2	D	Air-puff
1	53.165	cactus	A	1	2	D	Air-puff
1	60.98	cactus	A	1	2	D	Air-puff
1	102.915	cactus	A	1	2	D	Air-puff
1	112.715	cactus	A	1	2	D	Air-puff
1	115.79	cactus	A	0	2	D	Air-puff
1	125.49	cactus	A	1	2	D	Air-puff
1	146.075	cactus	A	1	2	D	Air-puff
1	159.845	cactus	A	1	2	D	Air-puff
1	169.27	cactus	A	1	2	D	Air-puff
1	183.94	cactus	A	0	2	D	Air-puff
1	186.03	cactus	A	0	2	D	Air-puff
1	202.1	cactus	A	1	2	D	Air-puff
1	234.29	cactus	A	0	2	D	Air-puff
1	249.02	cactus	A	0	2	D	Air-puff
1	257.945	cactus	A	0	2	D	Air-puff
1	270.615	cactus	A	1	2	D	Air-puff
1	281.87	cactus	A	1	2	D	Air-puff
1	299.76	cactus	A	1	2	D	Air-puff
1	302.19	cactus	A	0	2	D	Air-puff
1	309.62	cactus	A	0	2	D	Air-puff
1	321.335	cactus	A	1	2	D	Air-puff
1	342.89	cactus	A	1	2	D	Air-puff
1	344.73	cactus	A	0	2	D	Air-puff
1	355.74	cactus	A	1	2	D	Air-puff
1	362.105	cactus	A	0	2	D	Air-puff
1	383.78	cactus	A	1	2	D	Air-puff
1	393.99	cactus	A	1	2	D	Air-puff
1	408.685	cactus	A	1	2	D	Air-puff
1	426.005	cactus	A	1	2	D	Air-puff
1	451.75	cactus	A	1	2	D	Air-puff
1	473.555	cactus	A	1	2	D	Air-puff
1	482.4	cactus	A	1	2	D	Air-puff
1	487.9	cactus	A	0	2	D	Air-puff
1	499.52	cactus	A	1	2	D	Air-puff
1	503.87	cactus	A	0	2	D	Air-puff
1	512.94	cactus	A	1	2	D	Air-puff
1	684.15	cactus	A	0	2	D	Air-puff
1	684.98	cactus	A	0	2	D	Air-puff
1	685.94	cactus	A	0	2	D	Air-puff
1	746.075	cactus	A	0	2	D	Air-puff
1	1354.81	cactus	A	0	2	D	Air-puff
1	1422.205	cactus	A	0	2	D	Air-puff
1	1423.11	cactus	A	0	2	D	Air-puff
1	1466.605	cactus	A	0	2	D	Air-puff
1	1507.215	cactus	A	0	2	D	Air-puff
1	1508.24	cactus	A	0	2	D	Air-puff
1	1768.995	cactus	A	0	2	D	Air-puff
1	1774.305	cactus	A	0	2	D	Air-puff
1	1791.36	cactus	A	1	2	D	Air-puff
1	1792.325	cactus	A	0	2	D	Air-puff
1	7.275	catty	A	0	3	B	Control
1	9.685	catty	A	0	3	B	Control
1	16.895	catty	A	1	3	B	Control
1	24.125	catty	A	0	3	B	Control
1	30.32	catty	A	0	3	B	Control
1	34.84	catty	A	0	3	B	Control
1	41.8	catty	A	1	3	B	Control
1	45.63	catty	A	0	3	B	Control
1	49.9	catty	A	0	3	B	Control
1	54.53	catty	A	1	3	B	Control
1	57.005	catty	A	0	3	B	Control
1	64.07	catty	A	0	3	B	Control
1	66.51	catty	A	0	3	B	Control
1	72.485	catty	A	1	3	B	Control
1	83.42	catty	A	1	3	B	Control
1	85.795	catty	A	0	3	B	Control
1	90.98	catty	A	0	3	B	Control
1	111.995	catty	A	1	3	B	Control
1	115.84	catty	A	0	3	B	Control
1	129.155	catty	A	0	3	B	Control
1	136.795	catty	A	1	3	B	Control
1	142.055	catty	A	0	3	B	Control
1	147.01	catty	A	0	3	B	Control
1	156.095	catty	A	0	3	B	Control
1	159.495	catty	A	0	3	B	Control
1	166.735	catty	A	0	3	B	Control
1	183.33	catty	A	1	3	B	Control
1	192.88	catty	A	1	3	B	Control
1	197.6	catty	A	0	3	B	Control
1	201.37	catty	A	0	3	B	Control
1	205.11	catty	A	0	3	B	Control
1	213.375	catty	A	0	3	B	Control
1	217.065	catty	A	0	3	B	Control
1	219.91	catty	A	0	3	B	Control
1	223.485	catty	A	0	3	B	Control
1	227.765	catty	A	1	3	B	Control
1	238.22	catty	A	0	3	B	Control
1	247.365	catty	A	1	3	B	Control
1	252.71	catty	A	0	3	B	Control
1	255.155	catty	A	0	3	B	Control
1	257.545	catty	A	0	3	B	Control
1	261.85	catty	A	0	3	B	Control
1	266.385	catty	A	0	3	B	Control
1	273.55	catty	A	0	3	B	Control
1	278.255	catty	A	0	3	B	Control
1	282.315	catty	A	0	3	B	Control
1	286.64	catty	A	0	3	B	Control
1	289.375	catty	A	0	3	B	Control
1	292.08	catty	A	0	3	B	Control
1	295.745	catty	A	0	3	B	Control
1	299.3	catty	A	0	3	B	Control
1	302.015	catty	A	0	3	B	Control
1	305.51	catty	A	0	3	B	Control
1	309.765	catty	A	0	3	B	Control
1	311.89	catty	A	0	3	B	Control
1	314.59	catty	A	0	3	B	Control
1	316.26	catty	A	0	3	B	Control
1	320.425	catty	A	0	3	B	Control
1	324.76	catty	A	0	3	B	Control
1	338.485	catty	A	1	3	B	Control
1	348.66	catty	A	0	3	B	Control
1	352.67	catty	A	0	3	B	Control
1	355.83	catty	A	0	3	B	Control
1	359.475	catty	A	0	3	B	Control
1	363.205	catty	A	0	3	B	Control
1	369.55	catty	A	0	3	B	Control
1	375.625	catty	A	0	3	B	Control
1	382.945	catty	A	0	3	B	Control
1	391.675	catty	A	1	3	B	Control
1	394.185	catty	A	0	3	B	Control
1	396.855	catty	A	0	3	B	Control
1	400.3	catty	A	0	3	B	Control
1	406.4	catty	A	0	3	B	Control
1	408.795	catty	A	0	3	B	Control
1	412.225	catty	A	0	3	B	Control
1	417.005	catty	A	0	3	B	Control
1	424.98	catty	A	0	3	B	Control
1	428.7	catty	A	0	3	B	Control
1	433.2	catty	A	0	3	B	Control
1	436.585	catty	A	0	3	B	Control
1	439.35	catty	A	0	3	B	Control
1	441.71	catty	A	0	3	B	Control
1	446.315	catty	A	0	3	B	Control
1	452.135	catty	A	1	3	B	Control
1	473.03	catty	A	0	3	B	Control
1	476.855	catty	A	0	3	B	Control
1	483.31	catty	A	0	3	B	Control
1	490.02	catty	A	0	3	B	Control
1	497.515	catty	A	1	3	B	Control
1	499.94	catty	A	0	3	B	Control
1	502.165	catty	A	0	3	B	Control
1	509.375	catty	A	0	3	B	Control
1	526.865	catty	A	1	3	B	Control
1	527.595	catty	A	0	3	B	Control
1	537.845	catty	A	1	3	B	Control
1	541.975	catty	A	0	3	B	Control
1	543.585	catty	A	0	3	B	Control
1	598.395	catty	A	1	3	B	Control
1	616.47	catty	A	0	3	B	Control
1	621.095	catty	A	0	3	B	Control
1	628.095	catty	A	0	3	B	Control
1	640.95	catty	A	1	3	B	Control
1	645.015	catty	A	0	3	B	Control
1	652.55	catty	A	0	3	B	Control
1	657.03	catty	A	0	3	B	Control
1	678.09	catty	A	1	3	B	Control
1	680.595	catty	A	0	3	B	Control
1	682.685	catty	A	0	3	B	Control
1	693.055	catty	A	0	3	B	Control
1	702.665	catty	A	0	3	B	Control
1	707.425	catty	A	0	3	B	Control
1	728.325	catty	A	1	3	B	Control
1	733.125	catty	A	0	3	B	Control
1	738.13	catty	A	0	3	B	Control
1	746.045	catty	A	0	3	B	Control
1	748.4	catty	A	0	3	B	Control
1	751.51	catty	A	0	3	B	Control
1	755.995	catty	A	0	3	B	Control
1	846.29	catty	A	1	3	B	Control
1	849.51	catty	A	0	3	B	Control
1	856.38	catty	A	0	3	B	Control
1	858.865	catty	A	0	3	B	Control
1	875.695	catty	A	1	3	B	Control
1	891.08	catty	A	1	3	B	Control
1	892.69	catty	A	0	3	B	Control
1	899.47	catty	A	0	3	B	Control
1	906.76	catty	A	0	3	B	Control
1	916.05	catty	A	1	3	B	Control
1	944.285	catty	A	1	3	B	Control
1	951.78	catty	A	0	3	B	Control
1	961.155	catty	A	0	3	B	Control
1	977.405	catty	A	0	3	B	Control
1	1033.565	catty	A	1	3	B	Control
1	1042.825	catty	A	0	3	B	Control
1	1055.04	catty	A	0	3	B	Control
1	1097.19	catty	A	0	3	B	Control
1	1099.065	catty	A	0	3	B	Control
1	1124.565	catty	A	1	3	B	Control
1	1137.175	catty	A	0	3	B	Control
1	1141.55	catty	A	0	3	B	Control
1	1155.01	catty	A	0	3	B	Control
1	1156.77	catty	A	0	3	B	Control
1	1174.41	catty	A	0	3	B	Control
1	1199.715	catty	A	1	3	B	Control
1	1205.41	catty	A	0	3	B	Control
1	1213.77	catty	A	0	3	B	Control
1	1216.835	catty	A	0	3	B	Control
1	1225.28	catty	A	0	3	B	Control
1	1231.055	catty	A	0	3	B	Control
1	1232.795	catty	A	0	3	B	Control
1	1264.755	catty	A	1	3	B	Control
1	1275.27	catty	A	0	3	B	Control
1	1296.505	catty	A	1	3	B	Control
1	1366.025	catty	A	1	3	B	Control
1	1523.75	catty	A	0	3	B	Control
1	1538.315	catty	A	1	3	B	Control
1	1591.075	catty	A	1	3	B	Control
1	1592.48	catty	A	0	3	B	Control
1	1750.575	catty	A	0	3	B	Control
1	1757.605	catty	A	0	3	B	Control
1	1759.715	catty	A	0	3	B	Control
1	11.255	colin	A	0	4	G	Air-puff
1	26.3	colin	A	1	4	G	Air-puff
1	31.02	colin	A	0	4	G	Air-puff
1	61.835	colin	A	0	4	G	Air-puff
1	67.205	colin	A	1	4	G	Air-puff
1	80.77	colin	A	0	4	G	Air-puff
1	98.085	colin	A	1	4	G	Air-puff
1	124.81	colin	A	1	4	G	Air-puff
1	128.99	colin	A	0	4	G	Air-puff
1	134	colin	A	0	4	G	Air-puff
1	139.12	colin	A	0	4	G	Air-puff
1	142.305	colin	A	0	4	G	Air-puff
1	148.655	colin	A	0	4	G	Air-puff
1	153.02	colin	A	0	4	G	Air-puff
1	155.53	colin	A	0	4	G	Air-puff
1	157.955	colin	A	0	4	G	Air-puff
1	199.385	colin	A	0	4	G	Air-puff
1	203.9	colin	A	0	4	G	Air-puff
1	208.61	colin	A	0	4	G	Air-puff
1	251.27	colin	A	0	4	G	Air-puff
1	253.68	colin	A	0	4	G	Air-puff
1	259.06	colin	A	0	4	G	Air-puff
1	268.91	colin	A	0	4	G	Air-puff
1	318.575	colin	A	1	4	G	Air-puff
1	329.535	colin	A	1	4	G	Air-puff
1	338.405	colin	A	0	4	G	Air-puff
1	366.585	colin	A	1	4	G	Air-puff
1	367.37	colin	A	0	4	G	Air-puff
1	371.785	colin	A	0	4	G	Air-puff
1	375.69	colin	A	0	4	G	Air-puff
1	380.01	colin	A	0	4	G	Air-puff
1	382.64	colin	A	0	4	G	Air-puff
1	393.74	colin	A	0	4	G	Air-puff
1	404.865	colin	A	0	4	G	Air-puff
1	407.155	colin	A	0	4	G	Air-puff
1	410.23	colin	A	0	4	G	Air-puff
1	415.685	colin	A	0	4	G	Air-puff
1	417.32	colin	A	0	4	G	Air-puff
1	420.175	colin	A	0	4	G	Air-puff
1	454.515	colin	A	0	4	G	Air-puff
1	455.145	colin	A	0	4	G	Air-puff
1	461.615	colin	A	0	4	G	Air-puff
1	467.055	colin	A	0	4	G	Air-puff
1	474.61	colin	A	0	4	G	Air-puff
1	480.795	colin	A	0	4	G	Air-puff
1	515.51	colin	A	1	4	G	Air-puff
1	516.27	colin	A	0	4	G	Air-puff
1	520.655	colin	A	0	4	G	Air-puff
1	526	colin	A	0	4	G	Air-puff
1	584.81	colin	A	1	4	G	Air-puff
1	590.095	colin	A	0	4	G	Air-puff
1	900.665	colin	A	1	4	G	Air-puff
1	910.415	colin	A	0	4	G	Air-puff
1	915.575	colin	A	0	4	G	Air-puff
1	923.34	colin	A	0	4	G	Air-puff
1	932.335	colin	A	0	4	G	Air-puff
1	938.84	colin	A	0	4	G	Air-puff
1	939.675	colin	A	0	4	G	Air-puff
1	963.22	colin	A	0	4	G	Air-puff
1	987.66	colin	A	1	4	G	Air-puff
1	1029.215	colin	A	0	4	G	Air-puff
1	1030.435	colin	A	0	4	G	Air-puff
1	1037.3	colin	A	0	4	G	Air-puff
1	1063.79	colin	A	0	4	G	Air-puff
1	1071.445	colin	A	0	4	G	Air-puff
1	1072.455	colin	A	0	4	G	Air-puff
1	1077.285	colin	A	0	4	G	Air-puff
1	1082.61	colin	A	0	4	G	Air-puff
1	1091.665	colin	A	0	4	G	Air-puff
1	1098.77	colin	A	0	4	G	Air-puff
1	1100.95	colin	A	0	4	G	Air-puff
1	1134.185	colin	A	1	4	G	Air-puff
1	1228.315	colin	A	0	4	G	Air-puff
1	1231.42	colin	A	0	4	G	Air-puff
1	1233.02	colin	A	0	4	G	Air-puff
1	1240.995	colin	A	0	4	G	Air-puff
1	1257.515	colin	A	0	4	G	Air-puff
1	1269.25	colin	A	0	4	G	Air-puff
1	1275.425	colin	A	0	4	G	Air-puff
1	1280.285	colin	A	0	4	G	Air-puff
1	1283.15	colin	A	0	4	G	Air-puff
1	1291.495	colin	A	0	4	G	Air-puff
1	1293.735	colin	A	0	4	G	Air-puff
1	1301.145	colin	A	0	4	G	Air-puff
1	1363.31	colin	A	0	4	G	Air-puff
1	1439.385	colin	A	1	4	G	Air-puff
1	1441.575	colin	A	0	4	G	Air-puff
1	1443.105	colin	A	0	4	G	Air-puff
1	1456.005	colin	A	0	4	G	Air-puff
1	1458.015	colin	A	0	4	G	Air-puff
1	1643.435	colin	A	0	4	G	Air-puff
1	1705.025	colin	A	0	4	G	Air-puff
1	1708.31	colin	A	0	4	G	Air-puff
1	1714.24	colin	A	0	4	G	Air-puff
1	1719.795	colin	A	0	4	G	Air-puff
1	1726.99	colin	A	0	4	G	Air-puff
1	1727.695	colin	A	0	4	G	Air-puff
1	1743.99	colin	A	1	4	G	Air-puff
1	1744.865	colin	A	0	4	G	Air-puff
1	69.37	droplet	A	0	5	H	Sucrose
1	74.12	droplet	A	0	5	H	Sucrose
1	75.585	droplet	A	0	5	H	Sucrose
1	79.355	droplet	A	0	5	H	Sucrose
1	82.32	droplet	A	0	5	H	Sucrose
1	83.125	droplet	A	0	5	H	Sucrose
1	85.5	droplet	A	0	5	H	Sucrose
1	87.735	droplet	A	0	5	H	Sucrose
1	92.4	droplet	A	0	5	H	Sucrose
1	98.165	droplet	A	0	5	H	Sucrose
1	99.4	droplet	A	0	5	H	Sucrose
1	104.975	droplet	A	0	5	H	Sucrose
1	107.375	droplet	A	0	5	H	Sucrose
1	111.035	droplet	A	0	5	H	Sucrose
1	113.6	droplet	A	0	5	H	Sucrose
1	117.245	droplet	A	0	5	H	Sucrose
1	119.995	droplet	A	0	5	H	Sucrose
1	122.42	droplet	A	0	5	H	Sucrose
1	124.805	droplet	A	0	5	H	Sucrose
1	125.855	droplet	A	0	5	H	Sucrose
1	130.43	droplet	A	0	5	H	Sucrose
1	134.31	droplet	A	0	5	H	Sucrose
1	138.005	droplet	A	0	5	H	Sucrose
1	141.72	droplet	A	0	5	H	Sucrose
1	149.015	droplet	A	1	5	H	Sucrose
1	157.31	droplet	A	0	5	H	Sucrose
1	161.66	droplet	A	0	5	H	Sucrose
1	172.385	droplet	A	1	5	H	Sucrose
1	174.665	droplet	A	0	5	H	Sucrose
1	176.905	droplet	A	0	5	H	Sucrose
1	179.49	droplet	A	0	5	H	Sucrose
1	182.42	droplet	A	0	5	H	Sucrose
1	185.205	droplet	A	0	5	H	Sucrose
1	187.87	droplet	A	0	5	H	Sucrose
1	193.115	droplet	A	0	5	H	Sucrose
1	196.57	droplet	A	0	5	H	Sucrose
1	199.575	droplet	A	0	5	H	Sucrose
1	204.065	droplet	A	0	5	H	Sucrose
1	204.86	droplet	A	0	5	H	Sucrose
1	206.26	droplet	A	0	5	H	Sucrose
1	208.17	droplet	A	0	5	H	Sucrose
1	211.79	droplet	A	0	5	H	Sucrose
1	213.4	droplet	A	0	5	H	Sucrose
1	216.665	droplet	A	0	5	H	Sucrose
1	219.265	droplet	A	0	5	H	Sucrose
1	222.365	droplet	A	0	5	H	Sucrose
1	238.425	droplet	A	0	5	H	Sucrose
1	244.59	droplet	A	0	5	H	Sucrose
1	249.05	droplet	A	0	5	H	Sucrose
1	254.105	droplet	A	0	5	H	Sucrose
1	257.205	droplet	A	0	5	H	Sucrose
1	259.365	droplet	A	0	5	H	Sucrose
1	263.56	droplet	A	0	5	H	Sucrose
1	268.285	droplet	A	0	5	H	Sucrose
1	275.04	droplet	A	0	5	H	Sucrose
1	279.37	droplet	A	0	5	H	Sucrose
1	287.98	droplet	A	0	5	H	Sucrose
1	288.665	droplet	A	0	5	H	Sucrose
1	290.125	droplet	A	0	5	H	Sucrose
1	293.21	droplet	A	0	5	H	Sucrose
1	294.825	droplet	A	0	5	H	Sucrose
1	297.62	droplet	A	0	5	H	Sucrose
1	299.645	droplet	A	0	5	H	Sucrose
1	303.215	droplet	A	0	5	H	Sucrose
1	306.695	droplet	A	0	5	H	Sucrose
1	320.055	droplet	A	0	5	H	Sucrose
1	321.98	droplet	A	0	5	H	Sucrose
1	327.66	droplet	A	0	5	H	Sucrose
1	332.25	droplet	A	0	5	H	Sucrose
1	337.71	droplet	A	0	5	H	Sucrose
1	340.265	droplet	A	0	5	H	Sucrose
1	344.18	droplet	A	0	5	H	Sucrose
1	346.96	droplet	A	0	5	H	Sucrose
1	351.415	droplet	A	0	5	H	Sucrose
1	355.28	droplet	A	0	5	H	Sucrose
1	357.775	droplet	A	0	5	H	Sucrose
1	361.225	droplet	A	0	5	H	Sucrose
1	372.25	droplet	A	1	5	H	Sucrose
1	372.885	droplet	A	0	5	H	Sucrose
1	377.685	droplet	A	0	5	H	Sucrose
1	379.63	droplet	A	0	5	H	Sucrose
1	382.06	droplet	A	0	5	H	Sucrose
1	387.91	droplet	A	0	5	H	Sucrose
1	396.14	droplet	A	1	5	H	Sucrose
1	401.805	droplet	A	0	5	H	Sucrose
1	405.64	droplet	A	0	5	H	Sucrose
1	413.125	droplet	A	0	5	H	Sucrose
1	417.215	droplet	A	0	5	H	Sucrose
1	420.98	droplet	A	0	5	H	Sucrose
1	425.965	droplet	A	0	5	H	Sucrose
1	430.485	droplet	A	0	5	H	Sucrose
1	434.29	droplet	A	0	5	H	Sucrose
1	439.405	droplet	A	0	5	H	Sucrose
1	441.54	droplet	A	0	5	H	Sucrose
1	446.925	droplet	A	0	5	H	Sucrose
1	449.18	droplet	A	0	5	H	Sucrose
1	452.805	droplet	A	0	5	H	Sucrose
1	457.715	droplet	A	0	5	H	Sucrose
1	462.615	droplet	A	0	5	H	Sucrose
1	464.12	droplet	A	0	5	H	Sucrose
1	465.3	droplet	A	0	5	H	Sucrose
1	468.175	droplet	A	0	5	H	Sucrose
1	471.185	droplet	A	0	5	H	Sucrose
1	474.625	droplet	A	0	5	H	Sucrose
1	478	droplet	A	0	5	H	Sucrose
1	480.945	droplet	A	0	5	H	Sucrose
1	486.515	droplet	A	0	5	H	Sucrose
1	489.135	droplet	A	0	5	H	Sucrose
1	493.93	droplet	A	0	5	H	Sucrose
1	498.085	droplet	A	0	5	H	Sucrose
1	502.595	droplet	A	0	5	H	Sucrose
1	540.085	droplet	A	1	5	H	Sucrose
1	550.58	droplet	A	1	5	H	Sucrose
1	554.75	droplet	A	0	5	H	Sucrose
1	557.35	droplet	A	0	5	H	Sucrose
1	560.04	droplet	A	0	5	H	Sucrose
1	563.255	droplet	A	0	5	H	Sucrose
1	570.84	droplet	A	0	5	H	Sucrose
1	607.735	droplet	A	1	5	H	Sucrose
1	614.41	droplet	A	1	5	H	Sucrose
1	617.07	droplet	A	0	5	H	Sucrose
1	620.375	droplet	A	0	5	H	Sucrose
1	666.51	droplet	A	0	5	H	Sucrose
1	670.595	droplet	A	0	5	H	Sucrose
1	673.975	droplet	A	0	5	H	Sucrose
1	676.045	droplet	A	0	5	H	Sucrose
1	677.89	droplet	A	0	5	H	Sucrose
1	679.325	droplet	A	0	5	H	Sucrose
1	682.585	droplet	A	0	5	H	Sucrose
1	730.175	droplet	A	0	5	H	Sucrose
1	745.43	droplet	A	0	5	H	Sucrose
1	749.81	droplet	A	0	5	H	Sucrose
1	783.835	droplet	A	1	5	H	Sucrose
1	785.655	droplet	A	0	5	H	Sucrose
1	798.93	droplet	A	1	5	H	Sucrose
1	802.065	droplet	A	0	5	H	Sucrose
1	803.645	droplet	A	0	5	H	Sucrose
1	806.15	droplet	A	0	5	H	Sucrose
1	808.99	droplet	A	0	5	H	Sucrose
1	810.55	droplet	A	0	5	H	Sucrose
1	814.705	droplet	A	0	5	H	Sucrose
1	816.73	droplet	A	0	5	H	Sucrose
1	820.295	droplet	A	0	5	H	Sucrose
1	823.525	droplet	A	0	5	H	Sucrose
1	826.12	droplet	A	0	5	H	Sucrose
1	828.9	droplet	A	0	5	H	Sucrose
1	833.81	droplet	A	0	5	H	Sucrose
1	846.18	droplet	A	0	5	H	Sucrose
1	851.775	droplet	A	0	5	H	Sucrose
1	868.025	droplet	A	0	5	H	Sucrose
1	880.725	droplet	A	1	5	H	Sucrose
1	923.95	droplet	A	1	5	H	Sucrose
1	926.92	droplet	A	0	5	H	Sucrose
1	930.09	droplet	A	0	5	H	Sucrose
1	933.675	droplet	A	0	5	H	Sucrose
1	943.395	droplet	A	0	5	H	Sucrose
1	962.63	droplet	A	0	5	H	Sucrose
1	965.515	droplet	A	0	5	H	Sucrose
1	971.14	droplet	A	0	5	H	Sucrose
1	1140.4	droplet	A	0	5	H	Sucrose
1	1156.99	droplet	A	1	5	H	Sucrose
1	1157.755	droplet	A	0	5	H	Sucrose
1	1314.08	droplet	A	1	5	H	Sucrose
1	1315.175	droplet	A	0	5	H	Sucrose
1	1318.045	droplet	A	0	5	H	Sucrose
1	1416.655	droplet	A	0	5	H	Sucrose
1	1422.27	droplet	A	0	5	H	Sucrose
1	1427.185	droplet	A	0	5	H	Sucrose
1	1601.61	droplet	A	1	5	H	Sucrose
1	1605.27	droplet	A	0	5	H	Sucrose
1	1606.01	droplet	A	0	5	H	Sucrose
1	1614.395	droplet	A	1	5	H	Sucrose
1	1615.17	droplet	A	0	5	H	Sucrose
1	1616.76	droplet	A	0	5	H	Sucrose
1	1618.965	droplet	A	0	5	H	Sucrose
1	1623.455	droplet	A	0	5	H	Sucrose
1	1625.23	droplet	A	0	5	H	Sucrose
1	1641.845	droplet	A	0	5	H	Sucrose
1	1644.035	droplet	A	0	5	H	Sucrose
1	1646.085	droplet	A	0	5	H	Sucrose
1	1652.255	droplet	A	0	5	H	Sucrose
1	2.55	eddy	A	0	6	A	Tickling
1	15.265	eddy	A	0	6	A	Tickling
1	21.255	eddy	A	1	6	A	Tickling
1	33.04	eddy	A	0	6	A	Tickling
1	42.335	eddy	A	1	6	A	Tickling
1	57.51	eddy	A	1	6	A	Tickling
1	72.855	eddy	A	1	6	A	Tickling
1	88.85	eddy	A	0	6	A	Tickling
1	102.19	eddy	A	1	6	A	Tickling
1	113.78	eddy	A	0	6	A	Tickling
1	125.51	eddy	A	1	6	A	Tickling
1	163.21	eddy	A	0	6	A	Tickling
1	166.98	eddy	A	0	6	A	Tickling
1	180.19	eddy	A	1	6	A	Tickling
1	200.955	eddy	A	1	6	A	Tickling
1	202.55	eddy	A	0	6	A	Tickling
1	205.385	eddy	A	0	6	A	Tickling
1	215.14	eddy	A	0	6	A	Tickling
1	222.435	eddy	A	1	6	A	Tickling
1	224.545	eddy	A	0	6	A	Tickling
1	229.335	eddy	A	0	6	A	Tickling
1	234.595	eddy	A	0	6	A	Tickling
1	241.075	eddy	A	0	6	A	Tickling
1	242.375	eddy	A	0	6	A	Tickling
1	247.615	eddy	A	0	6	A	Tickling
1	262.435	eddy	A	0	6	A	Tickling
1	276.015	eddy	A	1	6	A	Tickling
1	289.755	eddy	A	1	6	A	Tickling
1	319.71	eddy	A	0	6	A	Tickling
1	323.985	eddy	A	0	6	A	Tickling
1	329.665	eddy	A	0	6	A	Tickling
1	333.72	eddy	A	0	6	A	Tickling
1	346.6	eddy	A	0	6	A	Tickling
1	352.485	eddy	A	0	6	A	Tickling
1	360.445	eddy	A	0	6	A	Tickling
1	369.015	eddy	A	0	6	A	Tickling
1	389.72	eddy	A	1	6	A	Tickling
1	394.93	eddy	A	0	6	A	Tickling
1	400.275	eddy	A	0	6	A	Tickling
1	430.66	eddy	A	1	6	A	Tickling
1	432.84	eddy	A	0	6	A	Tickling
1	435.36	eddy	A	0	6	A	Tickling
1	442.65	eddy	A	0	6	A	Tickling
1	448.145	eddy	A	0	6	A	Tickling
1	484.95	eddy	A	1	6	A	Tickling
1	509.725	eddy	A	0	6	A	Tickling
1	512.015	eddy	A	0	6	A	Tickling
1	543.535	eddy	A	1	6	A	Tickling
1	549.75	eddy	A	0	6	A	Tickling
1	556.63	eddy	A	0	6	A	Tickling
1	557.97	eddy	A	0	6	A	Tickling
1	623.13	eddy	A	0	6	A	Tickling
1	671.32	eddy	A	1	6	A	Tickling
1	680.015	eddy	A	0	6	A	Tickling
1	683.085	eddy	A	0	6	A	Tickling
1	1082.095	eddy	A	0	6	A	Tickling
1	1089.005	eddy	A	0	6	A	Tickling
1	1271.595	eddy	A	0	6	A	Tickling
1	1272.995	eddy	A	0	6	A	Tickling
1	1278.37	eddy	A	0	6	A	Tickling
1	1286.66	eddy	A	0	6	A	Tickling
1	1295.21	eddy	A	0	6	A	Tickling
1	1302.045	eddy	A	0	6	A	Tickling
1	1318.24	eddy	A	0	6	A	Tickling
1	1323.915	eddy	A	0	6	A	Tickling
1	1332.995	eddy	A	0	6	A	Tickling
1	1338.295	eddy	A	0	6	A	Tickling
1	1342.81	eddy	A	0	6	A	Tickling
1	1348.3	eddy	A	0	6	A	Tickling
1	1353.38	eddy	A	0	6	A	Tickling
1	1399.11	eddy	A	1	6	A	Tickling
1	1408.505	eddy	A	0	6	A	Tickling
1	1501.66	eddy	A	1	6	A	Tickling
1	1504.825	eddy	A	0	6	A	Tickling
1	1512.985	eddy	A	0	6	A	Tickling
1	1743.92	eddy	A	1	6	A	Tickling
1	1754	eddy	A	0	6	A	Tickling
1	1759.06	eddy	A	0	6	A	Tickling
1	1768.92	eddy	A	0	6	A	Tickling
1	1776.575	eddy	A	0	6	A	Tickling
1	1782.015	eddy	A	0	6	A	Tickling
1	1788.5	eddy	A	0	6	A	Tickling
1	1796.21	eddy	A	0	6	A	Tickling
1	5.155	fishy	A	0	7	A	Tickling
1	11.86	fishy	A	1	7	A	Tickling
1	27.355	fishy	A	1	7	A	Tickling
1	37.335	fishy	A	0	7	A	Tickling
1	49.715	fishy	A	1	7	A	Tickling
1	60.085	fishy	A	1	7	A	Tickling
1	71.89	fishy	A	1	7	A	Tickling
1	74.34	fishy	A	0	7	A	Tickling
1	75.855	fishy	A	0	7	A	Tickling
1	78.135	fishy	A	0	7	A	Tickling
1	85.925	fishy	A	0	7	A	Tickling
1	86.905	fishy	A	0	7	A	Tickling
1	104.835	fishy	A	1	7	A	Tickling
1	138.22	fishy	A	1	7	A	Tickling
1	144.475	fishy	A	0	7	A	Tickling
1	151.56	fishy	A	1	7	A	Tickling
1	173.785	fishy	A	1	7	A	Tickling
1	178.97	fishy	A	0	7	A	Tickling
1	180.31	fishy	A	0	7	A	Tickling
1	183.66	fishy	A	0	7	A	Tickling
1	186.025	fishy	A	0	7	A	Tickling
1	189.845	fishy	A	0	7	A	Tickling
1	196.165	fishy	A	0	7	A	Tickling
1	199.175	fishy	A	0	7	A	Tickling
1	204.44	fishy	A	0	7	A	Tickling
1	207.17	fishy	A	0	7	A	Tickling
1	214.105	fishy	A	0	7	A	Tickling
1	225.79	fishy	A	0	7	A	Tickling
1	230.56	fishy	A	0	7	A	Tickling
1	231.23	fishy	A	0	7	A	Tickling
1	232.8	fishy	A	0	7	A	Tickling
1	281.3	fishy	A	1	7	A	Tickling
1	298.03	fishy	A	1	7	A	Tickling
1	313.16	fishy	A	1	7	A	Tickling
1	316.16	fishy	A	0	7	A	Tickling
1	321.08	fishy	A	0	7	A	Tickling
1	337.89	fishy	A	0	7	A	Tickling
1	346.565	fishy	A	0	7	A	Tickling
1	348.515	fishy	A	0	7	A	Tickling
1	364.78	fishy	A	1	7	A	Tickling
1	387.665	fishy	A	0	7	A	Tickling
1	389.845	fishy	A	0	7	A	Tickling
1	394.365	fishy	A	0	7	A	Tickling
1	398.49	fishy	A	0	7	A	Tickling
1	442.22	fishy	A	1	7	A	Tickling
1	455.22	fishy	A	1	7	A	Tickling
1	463.76	fishy	A	0	7	A	Tickling
1	466.615	fishy	A	0	7	A	Tickling
1	467.755	fishy	A	0	7	A	Tickling
1	473.805	fishy	A	0	7	A	Tickling
1	476.405	fishy	A	0	7	A	Tickling
1	493.715	fishy	A	0	7	A	Tickling
1	500.925	fishy	A	0	7	A	Tickling
1	554.525	fishy	A	0	7	A	Tickling
1	564.79	fishy	A	1	7	A	Tickling
1	573.335	fishy	A	0	7	A	Tickling
1	598.71	fishy	A	0	7	A	Tickling
1	603.945	fishy	A	0	7	A	Tickling
1	643.61	fishy	A	1	7	A	Tickling
1	950.26	fishy	A	1	7	A	Tickling
1	955.13	fishy	A	0	7	A	Tickling
1	958.345	fishy	A	0	7	A	Tickling
1	975.945	fishy	A	1	7	A	Tickling
1	982.79	fishy	A	0	7	A	Tickling
1	983.99	fishy	A	0	7	A	Tickling
1	990.235	fishy	A	0	7	A	Tickling
1	1075.885	fishy	A	1	7	A	Tickling
1	1084.205	fishy	A	0	7	A	Tickling
1	1087.715	fishy	A	0	7	A	Tickling
1	1094.125	fishy	A	0	7	A	Tickling
1	1099.205	fishy	A	0	7	A	Tickling
1	1103.715	fishy	A	0	7	A	Tickling
1	1110.23	fishy	A	0	7	A	Tickling
1	1116.045	fishy	A	0	7	A	Tickling
1	1127.07	fishy	A	0	7	A	Tickling
1	1261.01	fishy	A	0	7	A	Tickling
1	1289.75	fishy	A	0	7	A	Tickling
1	1314.405	fishy	A	1	7	A	Tickling
1	1318.36	fishy	A	0	7	A	Tickling
1	1327.795	fishy	A	0	7	A	Tickling
1	1374.825	fishy	A	0	7	A	Tickling
1	1387.7	fishy	A	0	7	A	Tickling
1	1684.125	fishy	A	0	7	A	Tickling
1	0.48	ginny	A	0	8	C	Sucrose
1	13.25	ginny	A	1	8	C	Sucrose
1	20.205	ginny	A	1	8	C	Sucrose
1	21.675	ginny	A	0	8	C	Sucrose
1	23.85	ginny	A	0	8	C	Sucrose
1	26.57	ginny	A	0	8	C	Sucrose
1	29.145	ginny	A	0	8	C	Sucrose
1	31.76	ginny	A	0	8	C	Sucrose
1	37.43	ginny	A	0	8	C	Sucrose
1	40.495	ginny	A	0	8	C	Sucrose
1	57.345	ginny	A	1	8	C	Sucrose
1	58.86	ginny	A	0	8	C	Sucrose
1	71.215	ginny	A	1	8	C	Sucrose
1	73.2	ginny	A	0	8	C	Sucrose
1	75.605	ginny	A	0	8	C	Sucrose
1	78.165	ginny	A	0	8	C	Sucrose
1	82.265	ginny	A	0	8	C	Sucrose
1	85.345	ginny	A	0	8	C	Sucrose
1	87.925	ginny	A	0	8	C	Sucrose
1	95.75	ginny	A	1	8	C	Sucrose
1	97.125	ginny	A	0	8	C	Sucrose
1	99.055	ginny	A	0	8	C	Sucrose
1	114.815	ginny	A	1	8	C	Sucrose
1	116.46	ginny	A	0	8	C	Sucrose
1	119.035	ginny	A	0	8	C	Sucrose
1	127.315	ginny	A	1	8	C	Sucrose
1	128.825	ginny	A	0	8	C	Sucrose
1	134.45	ginny	A	0	8	C	Sucrose
1	136.29	ginny	A	0	8	C	Sucrose
1	145.91	ginny	A	1	8	C	Sucrose
1	147.52	ginny	A	0	8	C	Sucrose
1	150.675	ginny	A	0	8	C	Sucrose
1	154.05	ginny	A	0	8	C	Sucrose
1	157.26	ginny	A	0	8	C	Sucrose
1	165.695	ginny	A	1	8	C	Sucrose
1	167.41	ginny	A	0	8	C	Sucrose
1	169.7	ginny	A	0	8	C	Sucrose
1	173.64	ginny	A	0	8	C	Sucrose
1	187.955	ginny	A	1	8	C	Sucrose
1	189.91	ginny	A	0	8	C	Sucrose
1	192.07	ginny	A	0	8	C	Sucrose
1	196.53	ginny	A	0	8	C	Sucrose
1	200.415	ginny	A	0	8	C	Sucrose
1	203.495	ginny	A	0	8	C	Sucrose
1	217.26	ginny	A	1	8	C	Sucrose
1	219.68	ginny	A	0	8	C	Sucrose
1	223	ginny	A	0	8	C	Sucrose
1	226.03	ginny	A	0	8	C	Sucrose
1	230.55	ginny	A	0	8	C	Sucrose
1	237.675	ginny	A	0	8	C	Sucrose
1	250.485	ginny	A	0	8	C	Sucrose
1	255.66	ginny	A	0	8	C	Sucrose
1	278.35	ginny	A	1	8	C	Sucrose
1	279.82	ginny	A	0	8	C	Sucrose
1	282.54	ginny	A	0	8	C	Sucrose
1	284.805	ginny	A	0	8	C	Sucrose
1	289.495	ginny	A	0	8	C	Sucrose
1	291.68	ginny	A	0	8	C	Sucrose
1	303.63	ginny	A	0	8	C	Sucrose
1	305.55	ginny	A	0	8	C	Sucrose
1	314.52	ginny	A	1	8	C	Sucrose
1	317.07	ginny	A	0	8	C	Sucrose
1	319.825	ginny	A	0	8	C	Sucrose
1	320.48	ginny	A	0	8	C	Sucrose
1	324.33	ginny	A	0	8	C	Sucrose
1	334.91	ginny	A	0	8	C	Sucrose
1	348.675	ginny	A	1	8	C	Sucrose
1	350.41	ginny	A	0	8	C	Sucrose
1	355.78	ginny	A	0	8	C	Sucrose
1	358.23	ginny	A	0	8	C	Sucrose
1	360.79	ginny	A	0	8	C	Sucrose
1	377.81	ginny	A	1	8	C	Sucrose
1	380.12	ginny	A	0	8	C	Sucrose
1	381.485	ginny	A	0	8	C	Sucrose
1	383.81	ginny	A	0	8	C	Sucrose
1	386.11	ginny	A	0	8	C	Sucrose
1	389.65	ginny	A	0	8	C	Sucrose
1	392.15	ginny	A	0	8	C	Sucrose
1	395.73	ginny	A	0	8	C	Sucrose
1	399.4	ginny	A	0	8	C	Sucrose
1	409.24	ginny	A	1	8	C	Sucrose
1	412.435	ginny	A	0	8	C	Sucrose
1	414.295	ginny	A	0	8	C	Sucrose
1	418.63	ginny	A	0	8	C	Sucrose
1	426.4	ginny	A	0	8	C	Sucrose
1	432.165	ginny	A	0	8	C	Sucrose
1	436.55	ginny	A	0	8	C	Sucrose
1	439.465	ginny	A	0	8	C	Sucrose
1	443.02	ginny	A	0	8	C	Sucrose
1	443.97	ginny	A	0	8	C	Sucrose
1	461.26	ginny	A	1	8	C	Sucrose
1	512.54	ginny	A	1	8	C	Sucrose
1	532.595	ginny	A	1	8	C	Sucrose
1	534.705	ginny	A	0	8	C	Sucrose
1	538.395	ginny	A	0	8	C	Sucrose
1	544.905	ginny	A	0	8	C	Sucrose
1	546.4	ginny	A	0	8	C	Sucrose
1	548.84	ginny	A	0	8	C	Sucrose
1	551.31	ginny	A	0	8	C	Sucrose
1	566.25	ginny	A	0	8	C	Sucrose
1	568.64	ginny	A	0	8	C	Sucrose
1	576.455	ginny	A	0	8	C	Sucrose
1	580.965	ginny	A	0	8	C	Sucrose
1	582.6	ginny	A	0	8	C	Sucrose
1	588.555	ginny	A	0	8	C	Sucrose
1	591.99	ginny	A	0	8	C	Sucrose
1	595.875	ginny	A	0	8	C	Sucrose
1	605.56	ginny	A	0	8	C	Sucrose
1	625.11	ginny	A	1	8	C	Sucrose
1	627.385	ginny	A	0	8	C	Sucrose
1	628.805	ginny	A	0	8	C	Sucrose
1	632.4	ginny	A	0	8	C	Sucrose
1	636.33	ginny	A	0	8	C	Sucrose
1	644.885	ginny	A	0	8	C	Sucrose
1	647.57	ginny	A	0	8	C	Sucrose
1	663.995	ginny	A	1	8	C	Sucrose
1	698.43	ginny	A	0	8	C	Sucrose
1	701.1	ginny	A	0	8	C	Sucrose
1	703.985	ginny	A	0	8	C	Sucrose
1	708.535	ginny	A	0	8	C	Sucrose
1	716.59	ginny	A	0	8	C	Sucrose
1	727.145	ginny	A	0	8	C	Sucrose
1	731.125	ginny	A	0	8	C	Sucrose
1	736.445	ginny	A	0	8	C	Sucrose
1	739.775	ginny	A	0	8	C	Sucrose
1	743.325	ginny	A	0	8	C	Sucrose
1	757.61	ginny	A	1	8	C	Sucrose
1	764.825	ginny	A	0	8	C	Sucrose
1	769.055	ginny	A	0	8	C	Sucrose
1	771.37	ginny	A	0	8	C	Sucrose
1	776.025	ginny	A	0	8	C	Sucrose
1	779.315	ginny	A	0	8	C	Sucrose
1	820.21	ginny	A	0	8	C	Sucrose
1	823.235	ginny	A	0	8	C	Sucrose
1	832.435	ginny	A	0	8	C	Sucrose
1	835.94	ginny	A	0	8	C	Sucrose
1	837.225	ginny	A	0	8	C	Sucrose
1	867.265	ginny	A	1	8	C	Sucrose
1	875.73	ginny	A	0	8	C	Sucrose
1	878.805	ginny	A	0	8	C	Sucrose
1	903.085	ginny	A	0	8	C	Sucrose
1	908.59	ginny	A	0	8	C	Sucrose
1	912.4	ginny	A	0	8	C	Sucrose
1	918.08	ginny	A	0	8	C	Sucrose
1	920.525	ginny	A	0	8	C	Sucrose
1	929.05	ginny	A	0	8	C	Sucrose
1	934.32	ginny	A	0	8	C	Sucrose
1	937.8	ginny	A	0	8	C	Sucrose
1	945.28	ginny	A	0	8	C	Sucrose
1	960.7	ginny	A	1	8	C	Sucrose
1	964.245	ginny	A	0	8	C	Sucrose
1	979.295	ginny	A	0	8	C	Sucrose
1	983.615	ginny	A	0	8	C	Sucrose
1	985.885	ginny	A	0	8	C	Sucrose
1	1143.455	ginny	A	0	8	C	Sucrose
1	1165.62	ginny	A	1	8	C	Sucrose
1	1169.035	ginny	A	0	8	C	Sucrose
1	1211.845	ginny	A	1	8	C	Sucrose
1	1245.05	ginny	A	1	8	C	Sucrose
1	1282.35	ginny	A	0	8	C	Sucrose
1	1288.59	ginny	A	0	8	C	Sucrose
1	1292.51	ginny	A	0	8	C	Sucrose
1	1297.07	ginny	A	0	8	C	Sucrose
1	1299.54	ginny	A	0	8	C	Sucrose
1	1306.175	ginny	A	0	8	C	Sucrose
1	1313.335	ginny	A	0	8	C	Sucrose
1	1336.645	ginny	A	0	8	C	Sucrose
1	1340.005	ginny	A	0	8	C	Sucrose
1	1346.325	ginny	A	0	8	C	Sucrose
1	1430.655	ginny	A	1	8	C	Sucrose
1	1431.395	ginny	A	0	8	C	Sucrose
1	1448.89	ginny	A	1	8	C	Sucrose
1	1450.96	ginny	A	0	8	C	Sucrose
1	1461.265	ginny	A	0	8	C	Sucrose
1	1478.325	ginny	A	0	8	C	Sucrose
1	1489.875	ginny	A	0	8	C	Sucrose
1	1572.635	ginny	A	1	8	C	Sucrose
1	1575.33	ginny	A	0	8	C	Sucrose
1	1578.005	ginny	A	0	8	C	Sucrose
1	1579.13	ginny	A	0	8	C	Sucrose
1	1583.355	ginny	A	0	8	C	Sucrose
1	1586.73	ginny	A	0	8	C	Sucrose
1	1591.035	ginny	A	0	8	C	Sucrose
1	1592.495	ginny	A	0	8	C	Sucrose
1	1593.42	ginny	A	0	8	C	Sucrose
1	1596.9	ginny	A	0	8	C	Sucrose
1	1600.7	ginny	A	0	8	C	Sucrose
1	1614.445	ginny	A	0	8	C	Sucrose
1	1637.41	ginny	A	0	8	C	Sucrose
1	1640.01	ginny	A	0	8	C	Sucrose
1	1672.12	ginny	A	0	8	C	Sucrose
1	1750.33	ginny	A	1	8	C	Sucrose
1	1769.415	ginny	A	1	8	C	Sucrose
1	1776.645	ginny	A	0	8	C	Sucrose
1	1780.165	ginny	A	0	8	C	Sucrose
1	1783.62	ginny	A	0	8	C	Sucrose
1	1792.77	ginny	A	0	8	C	Sucrose
1	4.27	ian	A	0	9	J	Tickling
1	14.82	ian	A	1	9	J	Tickling
1	37.03	ian	A	0	9	J	Tickling
1	38.98	ian	A	0	9	J	Tickling
1	43.155	ian	A	0	9	J	Tickling
1	45.93	ian	A	0	9	J	Tickling
1	50.93	ian	A	0	9	J	Tickling
1	52.47	ian	A	0	9	J	Tickling
1	61.33	ian	A	0	9	J	Tickling
1	70.04	ian	A	0	9	J	Tickling
1	71.76	ian	A	0	9	J	Tickling
1	83.94	ian	A	1	9	J	Tickling
1	92.625	ian	A	0	9	J	Tickling
1	95.01	ian	A	0	9	J	Tickling
1	102.075	ian	A	0	9	J	Tickling
1	119.8	ian	A	1	9	J	Tickling
1	133.405	ian	A	0	9	J	Tickling
1	136.475	ian	A	0	9	J	Tickling
1	137.785	ian	A	0	9	J	Tickling
1	153.45	ian	A	1	9	J	Tickling
1	159.575	ian	A	0	9	J	Tickling
1	170.655	ian	A	0	9	J	Tickling
1	172.905	ian	A	0	9	J	Tickling
1	184.395	ian	A	1	9	J	Tickling
1	187.2	ian	A	0	9	J	Tickling
1	187.865	ian	A	0	9	J	Tickling
1	189.685	ian	A	0	9	J	Tickling
1	201.035	ian	A	0	9	J	Tickling
1	203.105	ian	A	0	9	J	Tickling
1	204.535	ian	A	0	9	J	Tickling
1	207.745	ian	A	0	9	J	Tickling
1	211.355	ian	A	0	9	J	Tickling
1	219.625	ian	A	0	9	J	Tickling
1	221.085	ian	A	0	9	J	Tickling
1	224.97	ian	A	0	9	J	Tickling
1	235.63	ian	A	0	9	J	Tickling
1	238.75	ian	A	0	9	J	Tickling
1	243.64	ian	A	0	9	J	Tickling
1	247.325	ian	A	0	9	J	Tickling
1	263.205	ian	A	1	9	J	Tickling
1	264.62	ian	A	0	9	J	Tickling
1	266.065	ian	A	0	9	J	Tickling
1	273.355	ian	A	0	9	J	Tickling
1	287.685	ian	A	1	9	J	Tickling
1	296.45	ian	A	0	9	J	Tickling
1	298.61	ian	A	0	9	J	Tickling
1	303.685	ian	A	0	9	J	Tickling
1	306.04	ian	A	0	9	J	Tickling
1	311.505	ian	A	0	9	J	Tickling
1	315.7	ian	A	0	9	J	Tickling
1	321.515	ian	A	0	9	J	Tickling
1	326.935	ian	A	0	9	J	Tickling
1	348.21	ian	A	0	9	J	Tickling
1	360.51	ian	A	1	9	J	Tickling
1	426.71	ian	A	0	9	J	Tickling
1	431.19	ian	A	0	9	J	Tickling
1	432.335	ian	A	0	9	J	Tickling
1	506.06	ian	A	1	9	J	Tickling
1	512.345	ian	A	0	9	J	Tickling
1	525.735	ian	A	0	9	J	Tickling
1	530.845	ian	A	0	9	J	Tickling
1	536.155	ian	A	0	9	J	Tickling
1	543.445	ian	A	0	9	J	Tickling
1	549.435	ian	A	0	9	J	Tickling
1	558.995	ian	A	0	9	J	Tickling
1	561.025	ian	A	0	9	J	Tickling
1	567.35	ian	A	0	9	J	Tickling
1	573.46	ian	A	0	9	J	Tickling
1	579.045	ian	A	0	9	J	Tickling
1	581.55	ian	A	0	9	J	Tickling
1	588.625	ian	A	0	9	J	Tickling
1	592.135	ian	A	0	9	J	Tickling
1	599.17	ian	A	0	9	J	Tickling
1	603.195	ian	A	0	9	J	Tickling
1	629.725	ian	A	0	9	J	Tickling
1	635.27	ian	A	0	9	J	Tickling
1	642.975	ian	A	0	9	J	Tickling
1	711.46	ian	A	1	9	J	Tickling
1	712.515	ian	A	0	9	J	Tickling
1	714.95	ian	A	0	9	J	Tickling
1	719.49	ian	A	0	9	J	Tickling
1	729.505	ian	A	0	9	J	Tickling
1	733.7	ian	A	0	9	J	Tickling
1	770.04	ian	A	0	9	J	Tickling
1	772.785	ian	A	0	9	J	Tickling
1	792.54	ian	A	1	9	J	Tickling
1	799.77	ian	A	0	9	J	Tickling
1	800.505	ian	A	0	9	J	Tickling
1	805.215	ian	A	0	9	J	Tickling
1	822.355	ian	A	0	9	J	Tickling
1	1131.46	ian	A	1	9	J	Tickling
1	1.165	newt	A	0	10	E	Back-handling
1	18.94	newt	A	0	10	E	Back-handling
1	35.71	newt	A	1	10	E	Back-handling
1	42.73	newt	A	1	10	E	Back-handling
1	62.595	newt	A	1	10	E	Back-handling
1	71.615	newt	A	1	10	E	Back-handling
1	75.685	newt	A	0	10	E	Back-handling
1	100	newt	A	0	10	E	Back-handling
1	102.9	newt	A	0	10	E	Back-handling
1	106.22	newt	A	0	10	E	Back-handling
1	121.85	newt	A	1	10	E	Back-handling
1	122.62	newt	A	0	10	E	Back-handling
1	124.725	newt	A	0	10	E	Back-handling
1	134.005	newt	A	1	10	E	Back-handling
1	137.875	newt	A	0	10	E	Back-handling
1	142.015	newt	A	0	10	E	Back-handling
1	152.165	newt	A	0	10	E	Back-handling
1	160.565	newt	A	1	10	E	Back-handling
1	180.625	newt	A	0	10	E	Back-handling
1	183.375	newt	A	0	10	E	Back-handling
1	184.515	newt	A	0	10	E	Back-handling
1	199.915	newt	A	1	10	E	Back-handling
1	216.76	newt	A	0	10	E	Back-handling
1	236.905	newt	A	1	10	E	Back-handling
1	247.12	newt	A	1	10	E	Back-handling
1	253.31	newt	A	0	10	E	Back-handling
1	254.315	newt	A	0	10	E	Back-handling
1	256.875	newt	A	0	10	E	Back-handling
1	276.49	newt	A	1	10	E	Back-handling
1	277.915	newt	A	0	10	E	Back-handling
1	298.16	newt	A	1	10	E	Back-handling
1	314.035	newt	A	1	10	E	Back-handling
1	318.85	newt	A	0	10	E	Back-handling
1	332.675	newt	A	1	10	E	Back-handling
1	351.33	newt	A	0	10	E	Back-handling
1	375.78	newt	A	0	10	E	Back-handling
1	378.82	newt	A	0	10	E	Back-handling
1	381.98	newt	A	0	10	E	Back-handling
1	392.555	newt	A	0	10	E	Back-handling
1	393.14	newt	A	0	10	E	Back-handling
1	434.525	newt	A	0	10	E	Back-handling
1	437.475	newt	A	0	10	E	Back-handling
1	440.15	newt	A	0	10	E	Back-handling
1	441.355	newt	A	0	10	E	Back-handling
1	450.8	newt	A	1	10	E	Back-handling
1	470.305	newt	A	1	10	E	Back-handling
1	513.99	newt	A	0	10	E	Back-handling
1	523.63	newt	A	0	10	E	Back-handling
1	539.07	newt	A	1	10	E	Back-handling
1	541.95	newt	A	0	10	E	Back-handling
1	543.61	newt	A	0	10	E	Back-handling
1	563.265	newt	A	1	10	E	Back-handling
1	565.425	newt	A	0	10	E	Back-handling
1	577.06	newt	A	1	10	E	Back-handling
1	582.745	newt	A	0	10	E	Back-handling
1	583.865	newt	A	0	10	E	Back-handling
1	588.34	newt	A	0	10	E	Back-handling
1	588.985	newt	A	0	10	E	Back-handling
1	590.205	newt	A	0	10	E	Back-handling
1	608.125	newt	A	1	10	E	Back-handling
1	611.005	newt	A	0	10	E	Back-handling
1	617.27	newt	A	0	10	E	Back-handling
1	780.835	newt	A	0	10	E	Back-handling
1	782.68	newt	A	0	10	E	Back-handling
1	785.48	newt	A	0	10	E	Back-handling
1	803.235	newt	A	1	10	E	Back-handling
1	804.135	newt	A	0	10	E	Back-handling
1	1061.87	newt	A	0	10	E	Back-handling
1	1062.935	newt	A	0	10	E	Back-handling
1	1118.755	newt	A	0	10	E	Back-handling
1	1120.635	newt	A	0	10	E	Back-handling
1	1141.795	newt	A	1	10	E	Back-handling
1	1612.03	newt	A	0	10	E	Back-handling
1	1619.21	newt	A	0	10	E	Back-handling
1	4.16	octie	A	0	11	H	Sucrose
1	55.03	octie	A	0	11	H	Sucrose
1	67.44	octie	A	1	11	H	Sucrose
1	68.055	octie	A	0	11	H	Sucrose
1	75.84	octie	A	1	11	H	Sucrose
1	78.145	octie	A	0	11	H	Sucrose
1	95.045	octie	A	1	11	H	Sucrose
1	100.63	octie	A	0	11	H	Sucrose
1	109.15	octie	A	0	11	H	Sucrose
1	126.725	octie	A	1	11	H	Sucrose
1	180.12	octie	A	1	11	H	Sucrose
1	189.43	octie	A	1	11	H	Sucrose
1	196.775	octie	A	1	11	H	Sucrose
1	207.485	octie	A	0	11	H	Sucrose
1	227.45	octie	A	1	11	H	Sucrose
1	245.82	octie	A	0	11	H	Sucrose
1	246.655	octie	A	0	11	H	Sucrose
1	247.605	octie	A	0	11	H	Sucrose
1	260.735	octie	A	0	11	H	Sucrose
1	276.17	octie	A	0	11	H	Sucrose
1	276.735	octie	A	0	11	H	Sucrose
1	278.415	octie	A	0	11	H	Sucrose
1	313.37	octie	A	0	11	H	Sucrose
1	314.08	octie	A	0	11	H	Sucrose
1	326.255	octie	A	1	11	H	Sucrose
1	332.555	octie	A	0	11	H	Sucrose
1	355.96	octie	A	0	11	H	Sucrose
1	372.205	octie	A	0	11	H	Sucrose
1	386.29	octie	A	0	11	H	Sucrose
1	405.93	octie	A	1	11	H	Sucrose
1	414.56	octie	A	1	11	H	Sucrose
1	418.905	octie	A	0	11	H	Sucrose
1	432.77	octie	A	1	11	H	Sucrose
1	482.685	octie	A	1	11	H	Sucrose
1	483.895	octie	A	0	11	H	Sucrose
1	508.135	octie	A	0	11	H	Sucrose
1	522.135	octie	A	0	11	H	Sucrose
1	536.75	octie	A	0	11	H	Sucrose
1	540.155	octie	A	0	11	H	Sucrose
1	554.335	octie	A	1	11	H	Sucrose
1	627.825	octie	A	0	11	H	Sucrose
1	681.835	octie	A	1	11	H	Sucrose
1	683.9	octie	A	0	11	H	Sucrose
1	825.225	octie	A	0	11	H	Sucrose
1	860	octie	A	1	11	H	Sucrose
1	861.24	octie	A	0	11	H	Sucrose
1	900.4	octie	A	0	11	H	Sucrose
1	923.56	octie	A	1	11	H	Sucrose
1	925.115	octie	A	0	11	H	Sucrose
1	929.48	octie	A	0	11	H	Sucrose
1	937.45	octie	A	0	11	H	Sucrose
1	1018.56	octie	A	0	11	H	Sucrose
1	1028.2	octie	A	0	11	H	Sucrose
1	1033.1	octie	A	0	11	H	Sucrose
1	1060.665	octie	A	1	11	H	Sucrose
1	1465.03	octie	A	0	11	H	Sucrose
1	2.415	parrot	A	0	12	G	Air-puff
1	5.32	parrot	A	0	12	G	Air-puff
1	15.455	parrot	A	1	12	G	Air-puff
1	27.58	parrot	A	0	12	G	Air-puff
1	39.915	parrot	A	1	12	G	Air-puff
1	52.675	parrot	A	1	12	G	Air-puff
1	74.34	parrot	A	0	12	G	Air-puff
1	79.89	parrot	A	0	12	G	Air-puff
1	91.17	parrot	A	1	12	G	Air-puff
1	95.81	parrot	A	0	12	G	Air-puff
1	100.03	parrot	A	0	12	G	Air-puff
1	106.355	parrot	A	0	12	G	Air-puff
1	112.595	parrot	A	0	12	G	Air-puff
1	114.86	parrot	A	0	12	G	Air-puff
1	117.325	parrot	A	0	12	G	Air-puff
1	124.25	parrot	A	0	12	G	Air-puff
1	134.6	parrot	A	1	12	G	Air-puff
1	144.16	parrot	A	0	12	G	Air-puff
1	155.35	parrot	A	0	12	G	Air-puff
1	164.64	parrot	A	1	12	G	Air-puff
1	171.8	parrot	A	0	12	G	Air-puff
1	200.45	parrot	A	1	12	G	Air-puff
1	212.065	parrot	A	1	12	G	Air-puff
1	217.19	parrot	A	0	12	G	Air-puff
1	232.205	parrot	A	1	12	G	Air-puff
1	240.005	parrot	A	1	12	G	Air-puff
1	243.465	parrot	A	0	12	G	Air-puff
1	257.04	parrot	A	1	12	G	Air-puff
1	259.79	parrot	A	0	12	G	Air-puff
1	264.07	parrot	A	0	12	G	Air-puff
1	266.59	parrot	A	0	12	G	Air-puff
1	269.12	parrot	A	0	12	G	Air-puff
1	274.495	parrot	A	0	12	G	Air-puff
1	281.44	parrot	A	0	12	G	Air-puff
1	297.18	parrot	A	1	12	G	Air-puff
1	324.805	parrot	A	1	12	G	Air-puff
1	325.605	parrot	A	0	12	G	Air-puff
1	335.385	parrot	A	1	12	G	Air-puff
1	348.09	parrot	A	1	12	G	Air-puff
1	392.325	parrot	A	1	12	G	Air-puff
1	394.815	parrot	A	0	12	G	Air-puff
1	403.385	parrot	A	1	12	G	Air-puff
1	414.19	parrot	A	1	12	G	Air-puff
1	425.035	parrot	A	0	12	G	Air-puff
1	425.85	parrot	A	0	12	G	Air-puff
1	432.665	parrot	A	0	12	G	Air-puff
1	445.305	parrot	A	1	12	G	Air-puff
1	450.285	parrot	A	0	12	G	Air-puff
1	469.995	parrot	A	1	12	G	Air-puff
1	484.93	parrot	A	1	12	G	Air-puff
1	487.87	parrot	A	0	12	G	Air-puff
1	488.47	parrot	A	0	12	G	Air-puff
1	506.855	parrot	A	0	12	G	Air-puff
1	513.92	parrot	A	0	12	G	Air-puff
1	522.96	parrot	A	0	12	G	Air-puff
1	529.65	parrot	A	1	12	G	Air-puff
1	537.765	parrot	A	0	12	G	Air-puff
1	543.89	parrot	A	0	12	G	Air-puff
1	554.33	parrot	A	0	12	G	Air-puff
1	559.365	parrot	A	0	12	G	Air-puff
1	564.865	parrot	A	0	12	G	Air-puff
1	591.01	parrot	A	0	12	G	Air-puff
1	593.93	parrot	A	0	12	G	Air-puff
1	602.36	parrot	A	0	12	G	Air-puff
1	606.48	parrot	A	0	12	G	Air-puff
1	609.5	parrot	A	0	12	G	Air-puff
1	618.805	parrot	A	0	12	G	Air-puff
1	644.84	parrot	A	1	12	G	Air-puff
1	655.53	parrot	A	0	12	G	Air-puff
1	662.1	parrot	A	0	12	G	Air-puff
1	700.295	parrot	A	0	12	G	Air-puff
1	708.425	parrot	A	0	12	G	Air-puff
1	709.625	parrot	A	0	12	G	Air-puff
1	711.89	parrot	A	0	12	G	Air-puff
1	722.44	parrot	A	1	12	G	Air-puff
1	732.35	parrot	A	0	12	G	Air-puff
1	740.66	parrot	A	0	12	G	Air-puff
1	778.09	parrot	A	0	12	G	Air-puff
1	789.225	parrot	A	0	12	G	Air-puff
1	798.165	parrot	A	0	12	G	Air-puff
1	803.92	parrot	A	0	12	G	Air-puff
1	807.975	parrot	A	0	12	G	Air-puff
1	828.785	parrot	A	0	12	G	Air-puff
1	854.615	parrot	A	0	12	G	Air-puff
1	919.06	parrot	A	0	12	G	Air-puff
1	920.345	parrot	A	0	12	G	Air-puff
1	951.61	parrot	A	1	12	G	Air-puff
1	953.42	parrot	A	0	12	G	Air-puff
1	967.865	parrot	A	0	12	G	Air-puff
1	989.56	parrot	A	0	12	G	Air-puff
1	997.24	parrot	A	0	12	G	Air-puff
1	1056.68	parrot	A	0	12	G	Air-puff
1	1106.52	parrot	A	1	12	G	Air-puff
1	1164.205	parrot	A	0	12	G	Air-puff
1	1174.335	parrot	A	0	12	G	Air-puff
1	1184.795	parrot	A	0	12	G	Air-puff
1	1192.35	parrot	A	0	12	G	Air-puff
1	1207.645	parrot	A	0	12	G	Air-puff
1	1347.555	parrot	A	0	12	G	Air-puff
1	1357.645	parrot	A	0	12	G	Air-puff
1	1359.51	parrot	A	0	12	G	Air-puff
1	1361.555	parrot	A	0	12	G	Air-puff
1	1368.545	parrot	A	0	12	G	Air-puff
1	1395.755	parrot	A	1	12	G	Air-puff
1	1396.76	parrot	A	0	12	G	Air-puff
1	1.56	penny	A	0	13	J	Tickling
1	12.5	penny	A	1	13	J	Tickling
1	28.945	penny	A	1	13	J	Tickling
1	37.81	penny	A	1	13	J	Tickling
1	45.95	penny	A	1	13	J	Tickling
1	65.005	penny	A	1	13	J	Tickling
1	80.615	penny	A	1	13	J	Tickling
1	100.06	penny	A	0	13	J	Tickling
1	115.83	penny	A	0	13	J	Tickling
1	117.325	penny	A	0	13	J	Tickling
1	121.11	penny	A	0	13	J	Tickling
1	139.95	penny	A	1	13	J	Tickling
1	149.42	penny	A	1	13	J	Tickling
1	160.54	penny	A	1	13	J	Tickling
1	166.835	penny	A	0	13	J	Tickling
1	177.515	penny	A	1	13	J	Tickling
1	181.055	penny	A	0	13	J	Tickling
1	209.175	penny	A	1	13	J	Tickling
1	220.55	penny	A	1	13	J	Tickling
1	240.89	penny	A	0	13	J	Tickling
1	249.525	penny	A	0	13	J	Tickling
1	292.885	penny	A	1	13	J	Tickling
1	294.14	penny	A	0	13	J	Tickling
1	302.17	penny	A	1	13	J	Tickling
1	302.83	penny	A	0	13	J	Tickling
1	314.37	penny	A	1	13	J	Tickling
1	329.9	penny	A	0	13	J	Tickling
1	362.98	penny	A	1	13	J	Tickling
1	387	penny	A	1	13	J	Tickling
1	396.75	penny	A	1	13	J	Tickling
1	411.125	penny	A	1	13	J	Tickling
1	429.21	penny	A	0	13	J	Tickling
1	444.12	penny	A	0	13	J	Tickling
1	461.74	penny	A	1	13	J	Tickling
1	463	penny	A	0	13	J	Tickling
1	500.62	penny	A	0	13	J	Tickling
1	707.76	penny	A	0	13	J	Tickling
1	797.485	penny	A	1	13	J	Tickling
1	906.26	penny	A	0	13	J	Tickling
1	1017.585	penny	A	0	13	J	Tickling
1	1154.105	penny	A	0	13	J	Tickling
1	1188.415	penny	A	0	13	J	Tickling
1	1554.92	penny	A	0	13	J	Tickling
1	1619.76	penny	A	0	13	J	Tickling
1	1637.46	penny	A	0	13	J	Tickling
1	1646.895	penny	A	0	13	J	Tickling
1	5.175	ringo	A	0	14	I	Control
1	7.57	ringo	A	0	14	I	Control
1	23.095	ringo	A	1	14	I	Control
1	31.125	ringo	A	1	14	I	Control
1	46.665	ringo	A	1	14	I	Control
1	54.555	ringo	A	1	14	I	Control
1	66.275	ringo	A	1	14	I	Control
1	71.75	ringo	A	0	14	I	Control
1	81.12	ringo	A	1	14	I	Control
1	90.935	ringo	A	1	14	I	Control
1	92.215	ringo	A	0	14	I	Control
1	97.6	ringo	A	0	14	I	Control
1	101.22	ringo	A	0	14	I	Control
1	103.865	ringo	A	0	14	I	Control
1	106.16	ringo	A	0	14	I	Control
1	112.28	ringo	A	0	14	I	Control
1	116.885	ringo	A	0	14	I	Control
1	133.55	ringo	A	1	14	I	Control
1	140.05	ringo	A	1	14	I	Control
1	145.92	ringo	A	0	14	I	Control
1	156.04	ringo	A	0	14	I	Control
1	158.105	ringo	A	0	14	I	Control
1	161.27	ringo	A	0	14	I	Control
1	165.825	ringo	A	0	14	I	Control
1	169.155	ringo	A	0	14	I	Control
1	169.97	ringo	A	0	14	I	Control
1	173.225	ringo	A	0	14	I	Control
1	175.26	ringo	A	0	14	I	Control
1	177.415	ringo	A	0	14	I	Control
1	183.46	ringo	A	0	14	I	Control
1	186.76	ringo	A	0	14	I	Control
1	188.79	ringo	A	0	14	I	Control
1	193.355	ringo	A	0	14	I	Control
1	197.7	ringo	A	0	14	I	Control
1	205.09	ringo	A	0	14	I	Control
1	208.455	ringo	A	0	14	I	Control
1	222.135	ringo	A	1	14	I	Control
1	224.19	ringo	A	0	14	I	Control
1	226.43	ringo	A	0	14	I	Control
1	233.13	ringo	A	0	14	I	Control
1	237.235	ringo	A	0	14	I	Control
1	240.03	ringo	A	0	14	I	Control
1	242.4	ringo	A	0	14	I	Control
1	248.59	ringo	A	0	14	I	Control
1	260.825	ringo	A	1	14	I	Control
1	263.47	ringo	A	0	14	I	Control
1	267.625	ringo	A	0	14	I	Control
1	270.62	ringo	A	0	14	I	Control
1	275.84	ringo	A	0	14	I	Control
1	280.99	ringo	A	0	14	I	Control
1	285.285	ringo	A	0	14	I	Control
1	288.535	ringo	A	0	14	I	Control
1	292.45	ringo	A	0	14	I	Control
1	295.93	ringo	A	0	14	I	Control
1	300.06	ringo	A	0	14	I	Control
1	302.885	ringo	A	0	14	I	Control
1	305.63	ringo	A	0	14	I	Control
1	311.125	ringo	A	0	14	I	Control
1	314.325	ringo	A	0	14	I	Control
1	329.615	ringo	A	1	14	I	Control
1	331.39	ringo	A	0	14	I	Control
1	333.3	ringo	A	0	14	I	Control
1	340.275	ringo	A	0	14	I	Control
1	343.145	ringo	A	0	14	I	Control
1	347.665	ringo	A	0	14	I	Control
1	350.655	ringo	A	0	14	I	Control
1	355.165	ringo	A	0	14	I	Control
1	366.27	ringo	A	1	14	I	Control
1	369.205	ringo	A	0	14	I	Control
1	373.36	ringo	A	0	14	I	Control
1	376.375	ringo	A	0	14	I	Control
1	385.06	ringo	A	1	14	I	Control
1	390.41	ringo	A	0	14	I	Control
1	401.37	ringo	A	1	14	I	Control
1	404.46	ringo	A	0	14	I	Control
1	410.45	ringo	A	0	14	I	Control
1	421.165	ringo	A	1	14	I	Control
1	424	ringo	A	0	14	I	Control
1	426.365	ringo	A	0	14	I	Control
1	431.475	ringo	A	0	14	I	Control
1	435.16	ringo	A	0	14	I	Control
1	437.175	ringo	A	0	14	I	Control
1	452.4	ringo	A	1	14	I	Control
1	456.845	ringo	A	0	14	I	Control
1	460.415	ringo	A	0	14	I	Control
1	462.35	ringo	A	0	14	I	Control
1	469.56	ringo	A	0	14	I	Control
1	474.22	ringo	A	0	14	I	Control
1	477.82	ringo	A	0	14	I	Control
1	484.525	ringo	A	0	14	I	Control
1	487.945	ringo	A	0	14	I	Control
1	491.605	ringo	A	0	14	I	Control
1	497.71	ringo	A	0	14	I	Control
1	501.27	ringo	A	0	14	I	Control
1	511.57	ringo	A	0	14	I	Control
1	520.97	ringo	A	0	14	I	Control
1	525.355	ringo	A	0	14	I	Control
1	528.7	ringo	A	0	14	I	Control
1	532.93	ringo	A	0	14	I	Control
1	547.99	ringo	A	1	14	I	Control
1	555.08	ringo	A	0	14	I	Control
1	596.575	ringo	A	1	14	I	Control
1	602.4	ringo	A	0	14	I	Control
1	608.965	ringo	A	0	14	I	Control
1	614.815	ringo	A	0	14	I	Control
1	626.62	ringo	A	1	14	I	Control
1	633.43	ringo	A	0	14	I	Control
1	638.61	ringo	A	0	14	I	Control
1	640.74	ringo	A	0	14	I	Control
1	646.155	ringo	A	0	14	I	Control
1	648.58	ringo	A	0	14	I	Control
1	652.425	ringo	A	0	14	I	Control
1	655.83	ringo	A	0	14	I	Control
1	658.445	ringo	A	0	14	I	Control
1	661.965	ringo	A	0	14	I	Control
1	669.78	ringo	A	0	14	I	Control
1	674.71	ringo	A	0	14	I	Control
1	686.875	ringo	A	1	14	I	Control
1	690.11	ringo	A	0	14	I	Control
1	698.2	ringo	A	0	14	I	Control
1	704.32	ringo	A	0	14	I	Control
1	716.17	ringo	A	0	14	I	Control
1	725.225	ringo	A	0	14	I	Control
1	727.05	ringo	A	0	14	I	Control
1	754.92	ringo	A	1	14	I	Control
1	764.14	ringo	A	1	14	I	Control
1	765.5	ringo	A	0	14	I	Control
1	769.775	ringo	A	0	14	I	Control
1	773.73	ringo	A	0	14	I	Control
1	777.2	ringo	A	0	14	I	Control
1	782.765	ringo	A	0	14	I	Control
1	786.14	ringo	A	0	14	I	Control
1	790.09	ringo	A	0	14	I	Control
1	794.57	ringo	A	0	14	I	Control
1	805.515	ringo	A	0	14	I	Control
1	806.3	ringo	A	0	14	I	Control
1	818.34	ringo	A	0	14	I	Control
1	821.175	ringo	A	0	14	I	Control
1	827.04	ringo	A	0	14	I	Control
1	852.03	ringo	A	1	14	I	Control
1	875.23	ringo	A	1	14	I	Control
1	877.33	ringo	A	0	14	I	Control
1	882.66	ringo	A	0	14	I	Control
1	887.065	ringo	A	0	14	I	Control
1	891.415	ringo	A	0	14	I	Control
1	895.16	ringo	A	0	14	I	Control
1	898.59	ringo	A	0	14	I	Control
1	902.7	ringo	A	0	14	I	Control
1	910.19	ringo	A	0	14	I	Control
1	921.18	ringo	A	0	14	I	Control
1	941.18	ringo	A	1	14	I	Control
1	942.845	ringo	A	0	14	I	Control
1	946.965	ringo	A	0	14	I	Control
1	962.38	ringo	A	0	14	I	Control
1	972.26	ringo	A	1	14	I	Control
1	975.39	ringo	A	0	14	I	Control
1	980.43	ringo	A	0	14	I	Control
1	981.235	ringo	A	0	14	I	Control
1	1154.725	ringo	A	1	14	I	Control
1	1156.285	ringo	A	0	14	I	Control
1	1229.02	ringo	A	0	14	I	Control
1	1250.91	ringo	A	0	14	I	Control
1	1691.295	ringo	A	1	14	I	Control
1	1702.325	ringo	A	0	14	I	Control
1	1707.605	ringo	A	0	14	I	Control
1	1711.9	ringo	A	0	14	I	Control
1	1714.83	ringo	A	0	14	I	Control
1	1732.89	ringo	A	0	14	I	Control
1	1733.925	ringo	A	0	14	I	Control
1	1787.985	ringo	A	0	14	I	Control
1	1794.985	ringo	A	0	14	I	Control
1	1796.645	ringo	A	0	14	I	Control
1	1.66	river	A	0	15	C	Sucrose
1	4.055	river	A	0	15	C	Sucrose
1	9.065	river	A	0	15	C	Sucrose
1	11.205	river	A	0	15	C	Sucrose
1	24.655	river	A	1	15	C	Sucrose
1	40.05	river	A	1	15	C	Sucrose
1	43.235	river	A	0	15	C	Sucrose
1	53.935	river	A	1	15	C	Sucrose
1	55.63	river	A	0	15	C	Sucrose
1	58.455	river	A	0	15	C	Sucrose
1	72.375	river	A	0	15	C	Sucrose
1	82.735	river	A	1	15	C	Sucrose
1	84.845	river	A	0	15	C	Sucrose
1	87.84	river	A	0	15	C	Sucrose
1	89.945	river	A	0	15	C	Sucrose
1	92.325	river	A	0	15	C	Sucrose
1	95.385	river	A	0	15	C	Sucrose
1	97.12	river	A	0	15	C	Sucrose
1	98.745	river	A	0	15	C	Sucrose
1	102.925	river	A	0	15	C	Sucrose
1	105.045	river	A	0	15	C	Sucrose
1	106.545	river	A	0	15	C	Sucrose
1	121.155	river	A	0	15	C	Sucrose
1	123.825	river	A	0	15	C	Sucrose
1	130.995	river	A	0	15	C	Sucrose
1	135.005	river	A	0	15	C	Sucrose
1	137.755	river	A	0	15	C	Sucrose
1	139.56	river	A	0	15	C	Sucrose
1	164.145	river	A	1	15	C	Sucrose
1	166.615	river	A	0	15	C	Sucrose
1	174.765	river	A	1	15	C	Sucrose
1	199.875	river	A	0	15	C	Sucrose
1	202.075	river	A	0	15	C	Sucrose
1	204.35	river	A	0	15	C	Sucrose
1	211.325	river	A	0	15	C	Sucrose
1	256.325	river	A	0	15	C	Sucrose
1	261.49	river	A	0	15	C	Sucrose
1	270.54	river	A	1	15	C	Sucrose
1	281.33	river	A	1	15	C	Sucrose
1	283.42	river	A	0	15	C	Sucrose
1	287.36	river	A	0	15	C	Sucrose
1	290.045	river	A	0	15	C	Sucrose
1	296.895	river	A	0	15	C	Sucrose
1	299.46	river	A	0	15	C	Sucrose
1	310.095	river	A	0	15	C	Sucrose
1	313.3	river	A	0	15	C	Sucrose
1	325.065	river	A	1	15	C	Sucrose
1	327.085	river	A	0	15	C	Sucrose
1	331.09	river	A	0	15	C	Sucrose
1	334.275	river	A	0	15	C	Sucrose
1	343.505	river	A	0	15	C	Sucrose
1	346.46	river	A	0	15	C	Sucrose
1	423.16	river	A	1	15	C	Sucrose
1	426.21	river	A	0	15	C	Sucrose
1	429.59	river	A	0	15	C	Sucrose
1	430.505	river	A	0	15	C	Sucrose
1	433.19	river	A	0	15	C	Sucrose
1	435.335	river	A	0	15	C	Sucrose
1	437.605	river	A	0	15	C	Sucrose
1	438.495	river	A	0	15	C	Sucrose
1	440.205	river	A	0	15	C	Sucrose
1	442.94	river	A	0	15	C	Sucrose
1	445.2	river	A	0	15	C	Sucrose
1	448.535	river	A	0	15	C	Sucrose
1	451.31	river	A	0	15	C	Sucrose
1	453.7	river	A	0	15	C	Sucrose
1	465.325	river	A	1	15	C	Sucrose
1	469.91	river	A	0	15	C	Sucrose
1	473.57	river	A	0	15	C	Sucrose
1	476.01	river	A	0	15	C	Sucrose
1	479.455	river	A	0	15	C	Sucrose
1	483.58	river	A	0	15	C	Sucrose
1	485.15	river	A	0	15	C	Sucrose
1	486.975	river	A	0	15	C	Sucrose
1	488.85	river	A	0	15	C	Sucrose
1	499.965	river	A	1	15	C	Sucrose
1	503.97	river	A	0	15	C	Sucrose
1	507.31	river	A	0	15	C	Sucrose
1	508.745	river	A	0	15	C	Sucrose
1	509.62	river	A	0	15	C	Sucrose
1	511.17	river	A	0	15	C	Sucrose
1	514.805	river	A	0	15	C	Sucrose
1	515.55	river	A	0	15	C	Sucrose
1	518.785	river	A	0	15	C	Sucrose
1	521.035	river	A	0	15	C	Sucrose
1	523.085	river	A	0	15	C	Sucrose
1	523.75	river	A	0	15	C	Sucrose
1	525.37	river	A	0	15	C	Sucrose
1	527.985	river	A	0	15	C	Sucrose
1	532.27	river	A	0	15	C	Sucrose
1	536.08	river	A	0	15	C	Sucrose
1	537.76	river	A	0	15	C	Sucrose
1	546.5	river	A	0	15	C	Sucrose
1	555.595	river	A	0	15	C	Sucrose
1	558.44	river	A	0	15	C	Sucrose
1	563.045	river	A	0	15	C	Sucrose
1	583.93	river	A	0	15	C	Sucrose
1	598.755	river	A	1	15	C	Sucrose
1	623.175	river	A	1	15	C	Sucrose
1	626.955	river	A	0	15	C	Sucrose
1	846.865	river	A	1	15	C	Sucrose
1	883.75	river	A	0	15	C	Sucrose
1	899.495	river	A	1	15	C	Sucrose
1	903.295	river	A	0	15	C	Sucrose
1	907.38	river	A	0	15	C	Sucrose
1	913.11	river	A	0	15	C	Sucrose
1	915.53	river	A	0	15	C	Sucrose
1	916.155	river	A	0	15	C	Sucrose
1	917.78	river	A	0	15	C	Sucrose
1	921.575	river	A	0	15	C	Sucrose
1	926.485	river	A	0	15	C	Sucrose
1	928.555	river	A	0	15	C	Sucrose
1	929.36	river	A	0	15	C	Sucrose
1	932.55	river	A	0	15	C	Sucrose
1	933.735	river	A	0	15	C	Sucrose
1	936.28	river	A	0	15	C	Sucrose
1	937.975	river	A	0	15	C	Sucrose
1	943.71	river	A	0	15	C	Sucrose
1	946.245	river	A	0	15	C	Sucrose
1	1016.83	river	A	1	15	C	Sucrose
1	1019.65	river	A	0	15	C	Sucrose
1	1022.17	river	A	0	15	C	Sucrose
1	1023.965	river	A	0	15	C	Sucrose
1	1026.99	river	A	0	15	C	Sucrose
1	1030.86	river	A	0	15	C	Sucrose
1	1035.695	river	A	0	15	C	Sucrose
1	1039.03	river	A	0	15	C	Sucrose
1	1040.285	river	A	0	15	C	Sucrose
1	1045.685	river	A	0	15	C	Sucrose
1	1048.48	river	A	0	15	C	Sucrose
1	1057.805	river	A	0	15	C	Sucrose
1	1060.1	river	A	0	15	C	Sucrose
1	1061.025	river	A	0	15	C	Sucrose
1	1064.505	river	A	0	15	C	Sucrose
1	1100.54	river	A	0	15	C	Sucrose
1	1101.73	river	A	0	15	C	Sucrose
1	1137.22	river	A	1	15	C	Sucrose
1	0.56	sluggy	A	0	16	B	Control
1	2.405	sluggy	A	0	16	B	Control
1	11.7	sluggy	A	1	16	B	Control
1	19.305	sluggy	A	1	16	B	Control
1	21.97	sluggy	A	0	16	B	Control
1	33.86	sluggy	A	1	16	B	Control
1	38.12	sluggy	A	0	16	B	Control
1	42.225	sluggy	A	0	16	B	Control
1	60.795	sluggy	A	0	16	B	Control
1	65.095	sluggy	A	0	16	B	Control
1	72.495	sluggy	A	1	16	B	Control
1	76.29	sluggy	A	0	16	B	Control
1	82.555	sluggy	A	0	16	B	Control
1	91.355	sluggy	A	1	16	B	Control
1	93.015	sluggy	A	0	16	B	Control
1	95.02	sluggy	A	0	16	B	Control
1	99.735	sluggy	A	0	16	B	Control
1	112.37	sluggy	A	1	16	B	Control
1	115.495	sluggy	A	0	16	B	Control
1	118.005	sluggy	A	0	16	B	Control
1	134.415	sluggy	A	1	16	B	Control
1	143.8	sluggy	A	1	16	B	Control
1	146.57	sluggy	A	0	16	B	Control
1	167.86	sluggy	A	1	16	B	Control
1	170.525	sluggy	A	0	16	B	Control
1	173.325	sluggy	A	0	16	B	Control
1	176.45	sluggy	A	0	16	B	Control
1	181.625	sluggy	A	0	16	B	Control
1	194.73	sluggy	A	0	16	B	Control
1	202.17	sluggy	A	1	16	B	Control
1	205.695	sluggy	A	0	16	B	Control
1	219.19	sluggy	A	1	16	B	Control
1	222.595	sluggy	A	0	16	B	Control
1	223.365	sluggy	A	0	16	B	Control
1	226.33	sluggy	A	0	16	B	Control
1	227.17	sluggy	A	0	16	B	Control
1	231.21	sluggy	A	0	16	B	Control
1	232.495	sluggy	A	0	16	B	Control
1	237.615	sluggy	A	0	16	B	Control
1	243.5	sluggy	A	0	16	B	Control
1	249.45	sluggy	A	0	16	B	Control
1	255.15	sluggy	A	0	16	B	Control
1	255.945	sluggy	A	0	16	B	Control
1	262.6	sluggy	A	0	16	B	Control
1	265.135	sluggy	A	0	16	B	Control
1	273.66	sluggy	A	0	16	B	Control
1	279.895	sluggy	A	0	16	B	Control
1	289.97	sluggy	A	1	16	B	Control
1	293.905	sluggy	A	0	16	B	Control
1	297.85	sluggy	A	0	16	B	Control
1	301.92	sluggy	A	0	16	B	Control
1	303.965	sluggy	A	0	16	B	Control
1	306.665	sluggy	A	0	16	B	Control
1	314.06	sluggy	A	0	16	B	Control
1	362.855	sluggy	A	1	16	B	Control
1	383.5	sluggy	A	1	16	B	Control
1	391.745	sluggy	A	1	16	B	Control
1	393.035	sluggy	A	0	16	B	Control
1	394.615	sluggy	A	0	16	B	Control
1	398.09	sluggy	A	0	16	B	Control
1	423.6	sluggy	A	1	16	B	Control
1	427.415	sluggy	A	0	16	B	Control
1	431.135	sluggy	A	0	16	B	Control
1	435.745	sluggy	A	0	16	B	Control
1	454.92	sluggy	A	1	16	B	Control
1	471.305	sluggy	A	1	16	B	Control
1	472.195	sluggy	A	0	16	B	Control
1	494.56	sluggy	A	1	16	B	Control
1	495.38	sluggy	A	0	16	B	Control
1	512.3	sluggy	A	0	16	B	Control
1	536.31	sluggy	A	1	16	B	Control
1	557.255	sluggy	A	1	16	B	Control
1	566.655	sluggy	A	0	16	B	Control
1	581.88	sluggy	A	1	16	B	Control
1	585.43	sluggy	A	0	16	B	Control
1	591.68	sluggy	A	0	16	B	Control
1	593.94	sluggy	A	0	16	B	Control
1	635.52	sluggy	A	0	16	B	Control
1	647.135	sluggy	A	0	16	B	Control
1	654.395	sluggy	A	0	16	B	Control
1	660.76	sluggy	A	0	16	B	Control
1	673.98	sluggy	A	1	16	B	Control
1	674.635	sluggy	A	0	16	B	Control
1	737.985	sluggy	A	0	16	B	Control
1	757.465	sluggy	A	1	16	B	Control
1	761.555	sluggy	A	0	16	B	Control
1	765.01	sluggy	A	0	16	B	Control
1	793.22	sluggy	A	0	16	B	Control
1	853.18	sluggy	A	1	16	B	Control
1	881.195	sluggy	A	0	16	B	Control
1	914.29	sluggy	A	0	16	B	Control
1	916.39	sluggy	A	0	16	B	Control
1	937.04	sluggy	A	0	16	B	Control
1	938.79	sluggy	A	0	16	B	Control
1	945.14	sluggy	A	0	16	B	Control
1	947.38	sluggy	A	0	16	B	Control
1	957.535	sluggy	A	0	16	B	Control
1	963.515	sluggy	A	0	16	B	Control
1	965.255	sluggy	A	0	16	B	Control
1	1008.295	sluggy	A	1	16	B	Control
1	1013.11	sluggy	A	0	16	B	Control
1	1014.245	sluggy	A	0	16	B	Control
1	1016.225	sluggy	A	0	16	B	Control
1	1025.86	sluggy	A	1	16	B	Control
1	1041.425	sluggy	A	0	16	B	Control
1	1088.345	sluggy	A	0	16	B	Control
1	1089.29	sluggy	A	0	16	B	Control
1	1097.2	sluggy	A	0	16	B	Control
1	1101.8	sluggy	A	0	16	B	Control
1	1102.495	sluggy	A	0	16	B	Control
1	1108.1	sluggy	A	0	16	B	Control
1	1128.295	sluggy	A	1	16	B	Control
1	1142.74	sluggy	A	1	16	B	Control
1	1146.105	sluggy	A	0	16	B	Control
1	1217.85	sluggy	A	1	16	B	Control
1	1220.185	sluggy	A	0	16	B	Control
1	1233.07	sluggy	A	0	16	B	Control
1	1264.3	sluggy	A	0	16	B	Control
1	1267.68	sluggy	A	0	16	B	Control
1	1340.155	sluggy	A	1	16	B	Control
1	1343.095	sluggy	A	0	16	B	Control
1	1344.815	sluggy	A	0	16	B	Control
1	1487.48	sluggy	A	1	16	B	Control
1	1492.355	sluggy	A	0	16	B	Control
1	1499.28	sluggy	A	0	16	B	Control
1	1617.99	sluggy	A	1	16	B	Control
1	1631.005	sluggy	A	1	16	B	Control
1	1632.77	sluggy	A	0	16	B	Control
1	1661.225	sluggy	A	1	16	B	Control
1	1768.04	sluggy	A	1	16	B	Control
1	1770.12	sluggy	A	0	16	B	Control
1	1770.965	sluggy	A	0	16	B	Control
1	2.66	smudge	A	0	17	F	Back-handling
1	4.825	smudge	A	0	17	F	Back-handling
1	14.03	smudge	A	1	17	F	Back-handling
1	22.78	smudge	A	1	17	F	Back-handling
1	25.59	smudge	A	0	17	F	Back-handling
1	29.09	smudge	A	0	17	F	Back-handling
1	32.63	smudge	A	0	17	F	Back-handling
1	35.13	smudge	A	0	17	F	Back-handling
1	41.75	smudge	A	1	17	F	Back-handling
1	44.585	smudge	A	0	17	F	Back-handling
1	51.485	smudge	A	1	17	F	Back-handling
1	58.29	smudge	A	0	17	F	Back-handling
1	62.85	smudge	A	0	17	F	Back-handling
1	69.245	smudge	A	1	17	F	Back-handling
1	72.575	smudge	A	0	17	F	Back-handling
1	75.925	smudge	A	0	17	F	Back-handling
1	85.68	smudge	A	1	17	F	Back-handling
1	95.055	smudge	A	0	17	F	Back-handling
1	97.625	smudge	A	0	17	F	Back-handling
1	100.75	smudge	A	0	17	F	Back-handling
1	102.78	smudge	A	0	17	F	Back-handling
1	105.08	smudge	A	0	17	F	Back-handling
1	109.49	smudge	A	0	17	F	Back-handling
1	112.745	smudge	A	0	17	F	Back-handling
1	116.15	smudge	A	0	17	F	Back-handling
1	119.875	smudge	A	0	17	F	Back-handling
1	122.435	smudge	A	0	17	F	Back-handling
1	146.24	smudge	A	1	17	F	Back-handling
1	148.965	smudge	A	0	17	F	Back-handling
1	158.775	smudge	A	1	17	F	Back-handling
1	163.375	smudge	A	0	17	F	Back-handling
1	166.79	smudge	A	0	17	F	Back-handling
1	175.26	smudge	A	1	17	F	Back-handling
1	177.805	smudge	A	0	17	F	Back-handling
1	181.75	smudge	A	0	17	F	Back-handling
1	186.175	smudge	A	0	17	F	Back-handling
1	192.59	smudge	A	1	17	F	Back-handling
1	198.17	smudge	A	0	17	F	Back-handling
1	200.485	smudge	A	0	17	F	Back-handling
1	202.985	smudge	A	0	17	F	Back-handling
1	206.215	smudge	A	0	17	F	Back-handling
1	209.32	smudge	A	0	17	F	Back-handling
1	216.425	smudge	A	0	17	F	Back-handling
1	222.425	smudge	A	0	17	F	Back-handling
1	234.35	smudge	A	1	17	F	Back-handling
1	237.13	smudge	A	0	17	F	Back-handling
1	240.34	smudge	A	0	17	F	Back-handling
1	243.75	smudge	A	0	17	F	Back-handling
1	252.605	smudge	A	1	17	F	Back-handling
1	254.56	smudge	A	0	17	F	Back-handling
1	256.66	smudge	A	0	17	F	Back-handling
1	259.05	smudge	A	0	17	F	Back-handling
1	265.19	smudge	A	0	17	F	Back-handling
1	270.5	smudge	A	0	17	F	Back-handling
1	273.565	smudge	A	0	17	F	Back-handling
1	277.675	smudge	A	0	17	F	Back-handling
1	291.29	smudge	A	1	17	F	Back-handling
1	295.15	smudge	A	0	17	F	Back-handling
1	302.185	smudge	A	1	17	F	Back-handling
1	304.935	smudge	A	0	17	F	Back-handling
1	308.335	smudge	A	0	17	F	Back-handling
1	310.525	smudge	A	0	17	F	Back-handling
1	313.53	smudge	A	0	17	F	Back-handling
1	321.345	smudge	A	0	17	F	Back-handling
1	323.63	smudge	A	0	17	F	Back-handling
1	327.27	smudge	A	0	17	F	Back-handling
1	332.87	smudge	A	0	17	F	Back-handling
1	337.195	smudge	A	0	17	F	Back-handling
1	342.825	smudge	A	0	17	F	Back-handling
1	344.875	smudge	A	0	17	F	Back-handling
1	351.135	smudge	A	0	17	F	Back-handling
1	355.12	smudge	A	0	17	F	Back-handling
1	358.14	smudge	A	0	17	F	Back-handling
1	363.78	smudge	A	0	17	F	Back-handling
1	369.35	smudge	A	0	17	F	Back-handling
1	373.225	smudge	A	0	17	F	Back-handling
1	376.745	smudge	A	0	17	F	Back-handling
1	383.53	smudge	A	0	17	F	Back-handling
1	386.095	smudge	A	0	17	F	Back-handling
1	388.765	smudge	A	0	17	F	Back-handling
1	404.52	smudge	A	1	17	F	Back-handling
1	414.44	smudge	A	0	17	F	Back-handling
1	419.575	smudge	A	0	17	F	Back-handling
1	426.365	smudge	A	0	17	F	Back-handling
1	431.355	smudge	A	0	17	F	Back-handling
1	447.91	smudge	A	0	17	F	Back-handling
1	457.085	smudge	A	1	17	F	Back-handling
1	461.18	smudge	A	0	17	F	Back-handling
1	469.42	smudge	A	0	17	F	Back-handling
1	477.41	smudge	A	0	17	F	Back-handling
1	505.285	smudge	A	1	17	F	Back-handling
1	518.52	smudge	A	1	17	F	Back-handling
1	538.36	smudge	A	1	17	F	Back-handling
1	573.9	smudge	A	1	17	F	Back-handling
1	581.93	smudge	A	0	17	F	Back-handling
1	592.6	smudge	A	0	17	F	Back-handling
1	593.21	smudge	A	0	17	F	Back-handling
1	598.32	smudge	A	0	17	F	Back-handling
1	600.735	smudge	A	0	17	F	Back-handling
1	654.58	smudge	A	0	17	F	Back-handling
1	656.315	smudge	A	0	17	F	Back-handling
1	858.055	smudge	A	0	17	F	Back-handling
1	869.375	smudge	A	1	17	F	Back-handling
1	878.68	smudge	A	0	17	F	Back-handling
1	880.155	smudge	A	0	17	F	Back-handling
1	902.17	smudge	A	1	17	F	Back-handling
1	905.29	smudge	A	0	17	F	Back-handling
1	974.74	smudge	A	1	17	F	Back-handling
1	976.775	smudge	A	0	17	F	Back-handling
1	982.385	smudge	A	0	17	F	Back-handling
1	991.975	smudge	A	1	17	F	Back-handling
1	1023.115	smudge	A	0	17	F	Back-handling
1	1049.805	smudge	A	0	17	F	Back-handling
1	1092.285	smudge	A	1	17	F	Back-handling
1	1096.935	smudge	A	0	17	F	Back-handling
1	1103.13	smudge	A	0	17	F	Back-handling
1	1105.645	smudge	A	0	17	F	Back-handling
1	1120.07	smudge	A	0	17	F	Back-handling
1	1182.535	smudge	A	1	17	F	Back-handling
1	1185.45	smudge	A	0	17	F	Back-handling
1	1309.62	smudge	A	1	17	F	Back-handling
1	1311.55	smudge	A	0	17	F	Back-handling
1	1367.12	smudge	A	1	17	F	Back-handling
1	1369.49	smudge	A	0	17	F	Back-handling
1	1534.255	smudge	A	0	17	F	Back-handling
1	1535.25	smudge	A	0	17	F	Back-handling
1	1601.92	smudge	A	1	17	F	Back-handling
1	4.105	spotty	A	0	18	D	Air-puff
1	19.195	spotty	A	1	18	D	Air-puff
1	34.77	spotty	A	1	18	D	Air-puff
1	41.695	spotty	A	1	18	D	Air-puff
1	49.61	spotty	A	1	18	D	Air-puff
1	57.8	spotty	A	1	18	D	Air-puff
1	65.64	spotty	A	1	18	D	Air-puff
1	70.295	spotty	A	0	18	D	Air-puff
1	78.955	spotty	A	0	18	D	Air-puff
1	86.775	spotty	A	1	18	D	Air-puff
1	90.385	spotty	A	0	18	D	Air-puff
1	92.61	spotty	A	0	18	D	Air-puff
1	101.44	spotty	A	0	18	D	Air-puff
1	109.235	spotty	A	1	18	D	Air-puff
1	128.12	spotty	A	0	18	D	Air-puff
1	146.605	spotty	A	1	18	D	Air-puff
1	165.525	spotty	A	1	18	D	Air-puff
1	175.07	spotty	A	1	18	D	Air-puff
1	182.055	spotty	A	1	18	D	Air-puff
1	201.53	spotty	A	1	18	D	Air-puff
1	207.495	spotty	A	0	18	D	Air-puff
1	219.18	spotty	A	1	18	D	Air-puff
1	222	spotty	A	0	18	D	Air-puff
1	226.905	spotty	A	0	18	D	Air-puff
1	230.58	spotty	A	0	18	D	Air-puff
1	234.01	spotty	A	0	18	D	Air-puff
1	239.535	spotty	A	0	18	D	Air-puff
1	243.03	spotty	A	0	18	D	Air-puff
1	265.655	spotty	A	1	18	D	Air-puff
1	273.225	spotty	A	1	18	D	Air-puff
1	277.775	spotty	A	0	18	D	Air-puff
1	283.62	spotty	A	1	18	D	Air-puff
1	292.99	spotty	A	0	18	D	Air-puff
1	295.345	spotty	A	0	18	D	Air-puff
1	298.18	spotty	A	0	18	D	Air-puff
1	300.785	spotty	A	0	18	D	Air-puff
1	304.045	spotty	A	0	18	D	Air-puff
1	310.385	spotty	A	0	18	D	Air-puff
1	312.945	spotty	A	0	18	D	Air-puff
1	316.16	spotty	A	0	18	D	Air-puff
1	317.655	spotty	A	0	18	D	Air-puff
1	323.59	spotty	A	0	18	D	Air-puff
1	326.725	spotty	A	0	18	D	Air-puff
1	328.8	spotty	A	0	18	D	Air-puff
1	344.125	spotty	A	0	18	D	Air-puff
1	351.34	spotty	A	0	18	D	Air-puff
1	355.565	spotty	A	0	18	D	Air-puff
1	367.35	spotty	A	1	18	D	Air-puff
1	379.325	spotty	A	0	18	D	Air-puff
1	385.825	spotty	A	0	18	D	Air-puff
1	394.99	spotty	A	1	18	D	Air-puff
1	397.23	spotty	A	0	18	D	Air-puff
1	411.565	spotty	A	1	18	D	Air-puff
1	428.05	spotty	A	0	18	D	Air-puff
1	438.6	spotty	A	0	18	D	Air-puff
1	442.32	spotty	A	0	18	D	Air-puff
1	448.98	spotty	A	1	18	D	Air-puff
1	451.425	spotty	A	0	18	D	Air-puff
1	511.62	spotty	A	0	18	D	Air-puff
1	513.065	spotty	A	0	18	D	Air-puff
1	514.99	spotty	A	0	18	D	Air-puff
1	519.6	spotty	A	0	18	D	Air-puff
1	522.145	spotty	A	0	18	D	Air-puff
1	525.76	spotty	A	0	18	D	Air-puff
1	528.915	spotty	A	0	18	D	Air-puff
1	533.165	spotty	A	0	18	D	Air-puff
1	550.35	spotty	A	0	18	D	Air-puff
1	550.89	spotty	A	0	18	D	Air-puff
1	553.77	spotty	A	0	18	D	Air-puff
1	568.435	spotty	A	1	18	D	Air-puff
1	596.7	spotty	A	1	18	D	Air-puff
1	598.95	spotty	A	0	18	D	Air-puff
1	603.065	spotty	A	0	18	D	Air-puff
1	606.815	spotty	A	0	18	D	Air-puff
1	610.935	spotty	A	0	18	D	Air-puff
1	614.69	spotty	A	0	18	D	Air-puff
1	615.85	spotty	A	0	18	D	Air-puff
1	631.655	spotty	A	1	18	D	Air-puff
1	635.015	spotty	A	0	18	D	Air-puff
1	662.345	spotty	A	0	18	D	Air-puff
1	692.58	spotty	A	0	18	D	Air-puff
1	707.125	spotty	A	1	18	D	Air-puff
1	759.96	spotty	A	0	18	D	Air-puff
1	771.82	spotty	A	0	18	D	Air-puff
1	775.2	spotty	A	0	18	D	Air-puff
1	778.265	spotty	A	0	18	D	Air-puff
1	781.61	spotty	A	0	18	D	Air-puff
1	785.925	spotty	A	0	18	D	Air-puff
1	973.625	spotty	A	0	18	D	Air-puff
1	1247.14	spotty	A	0	18	D	Air-puff
1	1250.095	spotty	A	0	18	D	Air-puff
1	1285.48	spotty	A	0	18	D	Air-puff
1	1286.735	spotty	A	0	18	D	Air-puff
1	1291.445	spotty	A	0	18	D	Air-puff
1	1302.37	spotty	A	0	18	D	Air-puff
1	1305.55	spotty	A	0	18	D	Air-puff
1	1307.08	spotty	A	0	18	D	Air-puff
1	1321.715	spotty	A	1	18	D	Air-puff
1	1454.96	spotty	A	1	18	D	Air-puff
1	1466.17	spotty	A	0	18	D	Air-puff
1	1476.155	spotty	A	0	18	D	Air-puff
1	1477.955	spotty	A	0	18	D	Air-puff
1	1640.255	spotty	A	0	18	D	Air-puff
1	1793.79	spotty	A	1	18	D	Air-puff
1	1798.02	spotty	A	0	18	D	Air-puff
1	13.125	star	A	0	19	I	Control
[truncated: 23,663 more rows]
